# Supplementary material for: Effect of the gut microbiome and inflammation-related proteins on oral leukoplakia: a Mendelian randomization study and mediation analysis
Source: Front Oncol. 2024 Sep 25;14:1443123. doi: 10.3389/fonc.2024.1443123 (PMC11461448; doi:10.3389/fonc.2024.1443123)
Supplement: Supplementary file 1 [file DataSheet1.xlsx]

## Sheet: Table S1
Table S1 Casual effects of MR analysis between identified Gut microbiota traits and oral leukoplakia
id.exposure	outcome	exposure	method	nsnp	b	se	pval	lo_ci	up_ci	or	or_lci95
ebi-a-GCST90016908	oral leukoplakia	Gut microbiota abundance (class Actinobacteria id.419)	MR Egger	15	0.580103	0.447625	0.217526	-0.297241	1.45745	1.78622	0.742865
ebi-a-GCST90016908	oral leukoplakia	Gut microbiota abundance (class Actinobacteria id.419)	Weighted median	15	0.190557	0.215644	0.376879	-0.232106	0.61322	1.20992	0.792862
ebi-a-GCST90016908	oral leukoplakia	Gut microbiota abundance (class Actinobacteria id.419)	Inverse variance weighted	15	0.113577	0.154925	0.463493	-0.190077	0.417231	1.12028	0.826896
ebi-a-GCST90016908	oral leukoplakia	Gut microbiota abundance (class Actinobacteria id.419)	Simple mode	15	0.292953	0.359444	0.42871	-0.411557	0.997463	1.34038	0.662618
ebi-a-GCST90016908	oral leukoplakia	Gut microbiota abundance (class Actinobacteria id.419)	Weighted mode	15	0.369509	0.30828	0.250574	-0.23472	0.973738	1.44702	0.790792
ebi-a-GCST90016909	oral leukoplakia	Gut microbiota abundance (class Alphaproteobacteria id.2379)	MR Egger	7	-0.144933	1.03794	0.894398	-2.17929	1.88942	0.86508	0.113122
ebi-a-GCST90016909	oral leukoplakia	Gut microbiota abundance (class Alphaproteobacteria id.2379)	Weighted median	7	0.210126	0.271795	0.43946	-0.322592	0.742845	1.23383	0.724269
ebi-a-GCST90016909	oral leukoplakia	Gut microbiota abundance (class Alphaproteobacteria id.2379)	Inverse variance weighted	7	0.0849613	0.25493	0.738928	-0.414701	0.584624	1.08867	0.660538
ebi-a-GCST90016909	oral leukoplakia	Gut microbiota abundance (class Alphaproteobacteria id.2379)	Simple mode	7	0.362102	0.457681	0.45897	-0.534953	1.25916	1.43635	0.585697
ebi-a-GCST90016909	oral leukoplakia	Gut microbiota abundance (class Alphaproteobacteria id.2379)	Weighted mode	7	0.388126	0.45891	0.43012	-0.511338	1.28759	1.47422	0.599693
ebi-a-GCST90016910	oral leukoplakia	Gut microbiota abundance (class Bacilli id.1673)	MR Egger	18	-0.271779	0.537154	0.619783	-1.3246	0.781042	0.762022	0.265909
ebi-a-GCST90016910	oral leukoplakia	Gut microbiota abundance (class Bacilli id.1673)	Weighted median	18	-0.088046	0.224043	0.694329	-0.527171	0.351079	0.915719	0.590273
ebi-a-GCST90016910	oral leukoplakia	Gut microbiota abundance (class Bacilli id.1673)	Inverse variance weighted	18	-0.160336	0.190034	0.398826	-0.532803	0.212132	0.851858	0.586957
ebi-a-GCST90016910	oral leukoplakia	Gut microbiota abundance (class Bacilli id.1673)	Simple mode	18	-0.159322	0.410909	0.703027	-0.964703	0.646059	0.852722	0.381096
ebi-a-GCST90016910	oral leukoplakia	Gut microbiota abundance (class Bacilli id.1673)	Weighted mode	18	-0.0845392	0.323379	0.796906	-0.718362	0.549284	0.918936	0.48755
ebi-a-GCST90016911	oral leukoplakia	Gut microbiota abundance (class Bacteroidia id.912)	MR Egger	13	0.370225	0.369194	0.33751	-0.353394	1.09384	1.44806	0.7023
ebi-a-GCST90016911	oral leukoplakia	Gut microbiota abundance (class Bacteroidia id.912)	Weighted median	13	0.0442168	0.251357	0.860363	-0.448443	0.536877	1.04521	0.638622
ebi-a-GCST90016911	oral leukoplakia	Gut microbiota abundance (class Bacteroidia id.912)	Inverse variance weighted	13	-0.0558433	0.18327	0.760591	-0.415052	0.303365	0.945687	0.660306
ebi-a-GCST90016911	oral leukoplakia	Gut microbiota abundance (class Bacteroidia id.912)	Simple mode	13	0.107034	0.380768	0.783422	-0.639272	0.853339	1.11297	0.527677
ebi-a-GCST90016911	oral leukoplakia	Gut microbiota abundance (class Bacteroidia id.912)	Weighted mode	13	0.154811	0.331755	0.649114	-0.495428	0.80505	1.16744	0.60931
ebi-a-GCST90016912	oral leukoplakia	Gut microbiota abundance (class Betaproteobacteria id.2867)	MR Egger	10	0.809892	0.853787	0.370601	-0.863531	2.48331	2.24766	0.421671
ebi-a-GCST90016912	oral leukoplakia	Gut microbiota abundance (class Betaproteobacteria id.2867)	Weighted median	10	-0.347117	0.297156	0.242755	-0.929542	0.235309	0.706723	0.394734
ebi-a-GCST90016912	oral leukoplakia	Gut microbiota abundance (class Betaproteobacteria id.2867)	Inverse variance weighted	10	-0.167874	0.277174	0.544739	-0.711134	0.375387	0.845461	0.491087
ebi-a-GCST90016912	oral leukoplakia	Gut microbiota abundance (class Betaproteobacteria id.2867)	Simple mode	10	-0.429078	0.462328	0.377584	-1.33524	0.477086	0.651109	0.263095
ebi-a-GCST90016912	oral leukoplakia	Gut microbiota abundance (class Betaproteobacteria id.2867)	Weighted mode	10	-0.420229	0.490566	0.413881	-1.38174	0.54128	0.656897	0.251142
ebi-a-GCST90016913	oral leukoplakia	Gut microbiota abundance (class Clostridia id.1859)	MR Egger	12	0.0614553	0.507824	0.906075	-0.933879	1.05679	1.06338	0.393026
ebi-a-GCST90016913	oral leukoplakia	Gut microbiota abundance (class Clostridia id.1859)	Weighted median	12	0.0062079	0.244836	0.979772	-0.47367	0.486086	1.00623	0.622713
ebi-a-GCST90016913	oral leukoplakia	Gut microbiota abundance (class Clostridia id.1859)	Inverse variance weighted	12	-0.0646985	0.186645	0.728863	-0.430524	0.301127	0.93735	0.650169
ebi-a-GCST90016913	oral leukoplakia	Gut microbiota abundance (class Clostridia id.1859)	Simple mode	12	0.11657	0.405046	0.778854	-0.677321	0.910461	1.12364	0.507976
ebi-a-GCST90016913	oral leukoplakia	Gut microbiota abundance (class Clostridia id.1859)	Weighted mode	12	0.0940097	0.356196	0.796715	-0.604134	0.792153	1.09857	0.546548
ebi-a-GCST90016914	oral leukoplakia	Gut microbiota abundance (class Coriobacteriia id.809)	MR Egger	14	-0.587314	1.02198	0.576121	-2.59039	1.41576	0.555818	0.0749908
ebi-a-GCST90016914	oral leukoplakia	Gut microbiota abundance (class Coriobacteriia id.809)	Weighted median	14	-0.280194	0.27743	0.312514	-0.823957	0.26357	0.755637	0.438692
ebi-a-GCST90016914	oral leukoplakia	Gut microbiota abundance (class Coriobacteriia id.809)	Inverse variance weighted	14	-0.120831	0.241983	0.617542	-0.595119	0.353456	0.886184	0.551497
ebi-a-GCST90016914	oral leukoplakia	Gut microbiota abundance (class Coriobacteriia id.809)	Simple mode	14	-0.788829	0.552419	0.176885	-1.87157	0.293911	0.454376	0.153882
ebi-a-GCST90016914	oral leukoplakia	Gut microbiota abundance (class Coriobacteriia id.809)	Weighted mode	14	-0.654696	0.487145	0.201952	-1.6095	0.300108	0.5196	0.199988
ebi-a-GCST90016915	oral leukoplakia	Gut microbiota abundance (class Deltaproteobacteria id.3087)	MR Egger	13	-0.138623	0.447084	0.762309	-1.01491	0.737661	0.870556	0.362436
ebi-a-GCST90016915	oral leukoplakia	Gut microbiota abundance (class Deltaproteobacteria id.3087)	Weighted median	13	-0.0555218	0.239685	0.816814	-0.525304	0.41426	0.945991	0.591376
ebi-a-GCST90016915	oral leukoplakia	Gut microbiota abundance (class Deltaproteobacteria id.3087)	Inverse variance weighted	13	0.0907362	0.169917	0.59334	-0.242301	0.423774	1.09498	0.78482
ebi-a-GCST90016915	oral leukoplakia	Gut microbiota abundance (class Deltaproteobacteria id.3087)	Simple mode	13	-0.0128637	0.331664	0.969699	-0.662924	0.637197	0.987219	0.515342
ebi-a-GCST90016915	oral leukoplakia	Gut microbiota abundance (class Deltaproteobacteria id.3087)	Weighted mode	13	-0.058448	0.287514	0.842317	-0.621975	0.505079	0.943227	0.536883
ebi-a-GCST90016916	oral leukoplakia	Gut microbiota abundance (class Erysipelotrichia id.2147)	MR Egger	13	-0.119501	0.886013	0.895147	-1.85609	1.61709	0.887363	0.156283
ebi-a-GCST90016916	oral leukoplakia	Gut microbiota abundance (class Erysipelotrichia id.2147)	Weighted median	13	0.258315	0.281399	0.358636	-0.293227	0.809857	1.29475	0.745853
ebi-a-GCST90016916	oral leukoplakia	Gut microbiota abundance (class Erysipelotrichia id.2147)	Inverse variance weighted	13	0.169274	0.201326	0.400464	-0.225326	0.563873	1.18444	0.798256
ebi-a-GCST90016916	oral leukoplakia	Gut microbiota abundance (class Erysipelotrichia id.2147)	Simple mode	13	0.374191	0.48698	0.457111	-0.58029	1.32867	1.45382	0.559736
ebi-a-GCST90016916	oral leukoplakia	Gut microbiota abundance (class Erysipelotrichia id.2147)	Weighted mode	13	0.334646	0.42586	0.447217	-0.50004	1.16933	1.39745	0.606506
ebi-a-GCST90016917	oral leukoplakia	Gut microbiota abundance (class Gammaproteobacteria id.3303)	MR Egger	6	-0.122182	1.17573	0.922235	-2.42662	2.18225	0.884987	0.0883351
ebi-a-GCST90016917	oral leukoplakia	Gut microbiota abundance (class Gammaproteobacteria id.3303)	Weighted median	6	-0.599284	0.392829	0.12712	-1.36923	0.170662	0.549205	0.254303
ebi-a-GCST90016917	oral leukoplakia	Gut microbiota abundance (class Gammaproteobacteria id.3303)	Inverse variance weighted	6	-0.692926	0.359162	0.0536954	-1.39688	0.0110313	0.500111	0.247367
ebi-a-GCST90016917	oral leukoplakia	Gut microbiota abundance (class Gammaproteobacteria id.3303)	Simple mode	6	-0.690806	0.649649	0.336258	-1.96412	0.582506	0.501172	0.140279
ebi-a-GCST90016917	oral leukoplakia	Gut microbiota abundance (class Gammaproteobacteria id.3303)	Weighted mode	6	-0.13841	0.451088	0.771336	-1.02254	0.745722	0.870742	0.35968
ebi-a-GCST90016918	oral leukoplakia	Gut microbiota abundance (class Lentisphaeria id.2250)	MR Egger	8	0.202781	0.457026	0.672814	-0.69299	1.09855	1.2248	0.500079
ebi-a-GCST90016918	oral leukoplakia	Gut microbiota abundance (class Lentisphaeria id.2250)	Weighted median	8	0.0412552	0.15454	0.789504	-0.261643	0.344154	1.04212	0.769786
ebi-a-GCST90016918	oral leukoplakia	Gut microbiota abundance (class Lentisphaeria id.2250)	Inverse variance weighted	8	0.0258459	0.128311	0.840361	-0.225643	0.277335	1.02618	0.798003
ebi-a-GCST90016918	oral leukoplakia	Gut microbiota abundance (class Lentisphaeria id.2250)	Simple mode	8	0.140124	0.215835	0.536908	-0.282913	0.563161	1.15042	0.753586
ebi-a-GCST90016918	oral leukoplakia	Gut microbiota abundance (class Lentisphaeria id.2250)	Weighted mode	8	0.0263904	0.216424	0.906375	-0.397802	0.450582	1.02674	0.671795
ebi-a-GCST90016919	oral leukoplakia	Gut microbiota abundance (class Melainabacteria id.1589)	MR Egger	10	0.0791589	0.389768	0.844133	-0.684787	0.843105	1.08238	0.504198
ebi-a-GCST90016919	oral leukoplakia	Gut microbiota abundance (class Melainabacteria id.1589)	Weighted median	10	-0.0910427	0.17198	0.596543	-0.428124	0.246039	0.912979	0.65173
ebi-a-GCST90016919	oral leukoplakia	Gut microbiota abundance (class Melainabacteria id.1589)	Inverse variance weighted	10	-0.158428	0.129022	0.219479	-0.41131	0.094455	0.853485	0.662781
ebi-a-GCST90016919	oral leukoplakia	Gut microbiota abundance (class Melainabacteria id.1589)	Simple mode	10	-0.0185376	0.275669	0.947856	-0.558848	0.521773	0.981633	0.571867
ebi-a-GCST90016919	oral leukoplakia	Gut microbiota abundance (class Melainabacteria id.1589)	Weighted mode	10	-0.00161687	0.247914	0.994939	-0.487529	0.484295	0.998384	0.614142
ebi-a-GCST90016920	oral leukoplakia	Gut microbiota abundance (class Methanobacteria id.119)	MR Egger	10	-0.15114	0.432449	0.735737	-0.998741	0.696461	0.859727	0.368343
ebi-a-GCST90016920	oral leukoplakia	Gut microbiota abundance (class Methanobacteria id.119)	Weighted median	10	-0.038958	0.136831	0.775861	-0.307147	0.229231	0.961791	0.735543
ebi-a-GCST90016920	oral leukoplakia	Gut microbiota abundance (class Methanobacteria id.119)	Inverse variance weighted	10	-0.0487081	0.104774	0.642013	-0.254066	0.15665	0.952459	0.775641
ebi-a-GCST90016920	oral leukoplakia	Gut microbiota abundance (class Methanobacteria id.119)	Simple mode	10	-0.0313849	0.193056	0.874449	-0.409774	0.347004	0.969102	0.6638
ebi-a-GCST90016920	oral leukoplakia	Gut microbiota abundance (class Methanobacteria id.119)	Weighted mode	10	-0.0119345	0.180979	0.948864	-0.366653	0.342784	0.988136	0.69305
ebi-a-GCST90016921	oral leukoplakia	Gut microbiota abundance (class Mollicutes id.3920)	MR Egger	12	0.470928	0.641866	0.479989	-0.787131	1.72899	1.60148	0.455149
ebi-a-GCST90016921	oral leukoplakia	Gut microbiota abundance (class Mollicutes id.3920)	Weighted median	12	-0.124061	0.238698	0.603245	-0.591909	0.343787	0.883326	0.55327
ebi-a-GCST90016921	oral leukoplakia	Gut microbiota abundance (class Mollicutes id.3920)	Inverse variance weighted	12	0.0197829	0.184467	0.914595	-0.341772	0.381337	1.01998	0.710511
ebi-a-GCST90016921	oral leukoplakia	Gut microbiota abundance (class Mollicutes id.3920)	Simple mode	12	-0.340669	0.435195	0.450271	-1.19365	0.512313	0.711294	0.303112
ebi-a-GCST90016921	oral leukoplakia	Gut microbiota abundance (class Mollicutes id.3920)	Weighted mode	12	-0.202745	0.394459	0.617431	-0.975884	0.570394	0.816486	0.376859
ebi-a-GCST90016922	oral leukoplakia	Gut microbiota abundance (class Negativicutes id.2164)	MR Egger	12	-0.225249	0.69517	0.752598	-1.58778	1.13728	0.798317	0.204378
ebi-a-GCST90016922	oral leukoplakia	Gut microbiota abundance (class Negativicutes id.2164)	Weighted median	12	0.308562	0.282795	0.275222	-0.245717	0.862841	1.36147	0.782144
ebi-a-GCST90016922	oral leukoplakia	Gut microbiota abundance (class Negativicutes id.2164)	Inverse variance weighted	12	0.325173	0.201645	0.106831	-0.0700514	0.720398	1.38427	0.932346
ebi-a-GCST90016922	oral leukoplakia	Gut microbiota abundance (class Negativicutes id.2164)	Simple mode	12	0.347813	0.475887	0.480135	-0.584926	1.28055	1.41597	0.557147
ebi-a-GCST90016922	oral leukoplakia	Gut microbiota abundance (class Negativicutes id.2164)	Weighted mode	12	0.322449	0.49505	0.528196	-0.647849	1.29275	1.3805	0.52317
ebi-a-GCST90016923	oral leukoplakia	Gut microbiota abundance (class Verrucomicrobiae id.4029)	MR Egger	11	-0.420778	0.594667	0.497115	-1.58632	0.744768	0.656536	0.204676
ebi-a-GCST90016923	oral leukoplakia	Gut microbiota abundance (class Verrucomicrobiae id.4029)	Weighted median	11	0.115065	0.234413	0.623522	-0.344384	0.574514	1.12195	0.708657
ebi-a-GCST90016923	oral leukoplakia	Gut microbiota abundance (class Verrucomicrobiae id.4029)	Inverse variance weighted	11	0.0331458	0.173171	0.848208	-0.30627	0.372561	1.0337	0.736188
ebi-a-GCST90016923	oral leukoplakia	Gut microbiota abundance (class Verrucomicrobiae id.4029)	Simple mode	11	0.163622	0.376583	0.673157	-0.57448	0.901725	1.17777	0.562998
ebi-a-GCST90016923	oral leukoplakia	Gut microbiota abundance (class Verrucomicrobiae id.4029)	Weighted mode	11	0.108688	0.409596	0.796127	-0.69412	0.911496	1.11481	0.499514
ebi-a-GCST90016924	oral leukoplakia	Gut microbiota abundance (family Acidaminococcaceae id.2166)	MR Egger	7	-0.302054	0.589153	0.630005	-1.45679	0.852685	0.739298	0.232982
ebi-a-GCST90016924	oral leukoplakia	Gut microbiota abundance (family Acidaminococcaceae id.2166)	Weighted median	7	-0.145382	0.249919	0.560757	-0.635223	0.344459	0.864692	0.529817
ebi-a-GCST90016924	oral leukoplakia	Gut microbiota abundance (family Acidaminococcaceae id.2166)	Inverse variance weighted	7	0.0820429	0.194473	0.673118	-0.299124	0.46321	1.0855	0.741467
ebi-a-GCST90016924	oral leukoplakia	Gut microbiota abundance (family Acidaminococcaceae id.2166)	Simple mode	7	-0.181225	0.377988	0.648595	-0.922082	0.559631	0.834247	0.39769
ebi-a-GCST90016924	oral leukoplakia	Gut microbiota abundance (family Acidaminococcaceae id.2166)	Weighted mode	7	-0.193214	0.350697	0.60157	-0.88058	0.494153	0.824306	0.414542
ebi-a-GCST90016925	oral leukoplakia	Gut microbiota abundance (family Actinomycetaceae id.421)	MR Egger	4	-0.639174	0.526046	0.348322	-1.67022	0.391876	0.527728	0.188205
ebi-a-GCST90016925	oral leukoplakia	Gut microbiota abundance (family Actinomycetaceae id.421)	Weighted median	4	-0.179538	0.274572	0.513188	-0.717698	0.358623	0.835656	0.487874
ebi-a-GCST90016925	oral leukoplakia	Gut microbiota abundance (family Actinomycetaceae id.421)	Inverse variance weighted	4	-0.0578586	0.262973	0.825858	-0.573286	0.457569	0.943783	0.56367
ebi-a-GCST90016925	oral leukoplakia	Gut microbiota abundance (family Actinomycetaceae id.421)	Simple mode	4	-0.0263065	0.484093	0.960079	-0.975129	0.922516	0.974036	0.377144
ebi-a-GCST90016925	oral leukoplakia	Gut microbiota abundance (family Actinomycetaceae id.421)	Weighted mode	4	-0.290404	0.275221	0.368813	-0.829837	0.249028	0.747961	0.436121
ebi-a-GCST90016926	oral leukoplakia	Gut microbiota abundance (family Alcaligenaceae id.2875)	MR Egger	11	0.0329645	1.28048	0.980023	-2.47678	2.5427	1.03351	0.0840137
ebi-a-GCST90016926	oral leukoplakia	Gut microbiota abundance (family Alcaligenaceae id.2875)	Weighted median	11	-0.295407	0.30128	0.326837	-0.885917	0.295103	0.744229	0.412336
ebi-a-GCST90016926	oral leukoplakia	Gut microbiota abundance (family Alcaligenaceae id.2875)	Inverse variance weighted	11	0.0593238	0.270372	0.826326	-0.470605	0.589252	1.06112	0.624625
ebi-a-GCST90016926	oral leukoplakia	Gut microbiota abundance (family Alcaligenaceae id.2875)	Simple mode	11	-0.389519	0.4788	0.434856	-1.32797	0.548929	0.677383	0.265016
ebi-a-GCST90016926	oral leukoplakia	Gut microbiota abundance (family Alcaligenaceae id.2875)	Weighted mode	11	-0.331156	0.453638	0.482141	-1.22029	0.557975	0.718093	0.295145
ebi-a-GCST90016927	oral leukoplakia	Gut microbiota abundance (family Bacteroidaceae id.917)	MR Egger	9	1.14348	1.30538	0.410093	-1.41507	3.70203	3.13768	0.24291
ebi-a-GCST90016927	oral leukoplakia	Gut microbiota abundance (family Bacteroidaceae id.917)	Weighted median	9	0.0349406	0.317345	0.912328	-0.587055	0.656937	1.03556	0.555962
ebi-a-GCST90016927	oral leukoplakia	Gut microbiota abundance (family Bacteroidaceae id.917)	Inverse variance weighted	9	0.123134	0.245591	0.616105	-0.358224	0.604492	1.13104	0.698916
ebi-a-GCST90016927	oral leukoplakia	Gut microbiota abundance (family Bacteroidaceae id.917)	Simple mode	9	0.268527	0.558054	0.643271	-0.825259	1.36231	1.30804	0.438121
ebi-a-GCST90016927	oral leukoplakia	Gut microbiota abundance (family Bacteroidaceae id.917)	Weighted mode	9	0.258956	0.586176	0.670352	-0.889948	1.40786	1.29558	0.410677
ebi-a-GCST90016928	oral leukoplakia	Gut microbiota abundance (family Bacteroidales S24 7group id.11173)	MR Egger	8	0.275947	0.631373	0.67736	-0.961543	1.51344	1.31778	0.382303
ebi-a-GCST90016928	oral leukoplakia	Gut microbiota abundance (family Bacteroidales S24 7group id.11173)	Weighted median	8	0.0774346	0.193968	0.689736	-0.302742	0.457612	1.08051	0.738789
ebi-a-GCST90016928	oral leukoplakia	Gut microbiota abundance (family Bacteroidales S24 7group id.11173)	Inverse variance weighted	8	0.00293433	0.157131	0.985101	-0.305042	0.310911	1.00294	0.737092
ebi-a-GCST90016928	oral leukoplakia	Gut microbiota abundance (family Bacteroidales S24 7group id.11173)	Simple mode	8	0.0780784	0.291702	0.796673	-0.493658	0.649815	1.08121	0.61039
ebi-a-GCST90016928	oral leukoplakia	Gut microbiota abundance (family Bacteroidales S24 7group id.11173)	Weighted mode	8	0.0780784	0.253338	0.7669	-0.418464	0.574621	1.08121	0.658057
ebi-a-GCST90016929	oral leukoplakia	Gut microbiota abundance (family Bifidobacteriaceae id.433)	MR Egger	11	0.64693	0.652393	0.34729	-0.631761	1.92562	1.90967	0.531655
ebi-a-GCST90016929	oral leukoplakia	Gut microbiota abundance (family Bifidobacteriaceae id.433)	Weighted median	11	0.339599	0.249014	0.172639	-0.148469	0.827666	1.40438	0.862027
ebi-a-GCST90016929	oral leukoplakia	Gut microbiota abundance (family Bifidobacteriaceae id.433)	Inverse variance weighted	11	0.214764	0.194541	0.269614	-0.166537	0.596065	1.23957	0.846592
ebi-a-GCST90016929	oral leukoplakia	Gut microbiota abundance (family Bifidobacteriaceae id.433)	Simple mode	11	-0.317017	0.497913	0.538627	-1.29293	0.658892	0.728319	0.274467
ebi-a-GCST90016929	oral leukoplakia	Gut microbiota abundance (family Bifidobacteriaceae id.433)	Weighted mode	11	0.495766	0.311087	0.142097	-0.113965	1.1055	1.64175	0.892289
ebi-a-GCST90016931	oral leukoplakia	Gut microbiota abundance (family Clostridiaceae1 id.1869)	MR Egger	10	-0.380399	0.557161	0.514048	-1.47243	0.711636	0.683588	0.229366
ebi-a-GCST90016931	oral leukoplakia	Gut microbiota abundance (family Clostridiaceae1 id.1869)	Weighted median	10	-0.589703	0.258695	0.0226353	-1.09674	-0.0826617	0.554492	0.333956
ebi-a-GCST90016931	oral leukoplakia	Gut microbiota abundance (family Clostridiaceae1 id.1869)	Inverse variance weighted	10	-0.390874	0.1919	0.0416641	-0.766999	-0.0147495	0.676465	0.464405
ebi-a-GCST90016931	oral leukoplakia	Gut microbiota abundance (family Clostridiaceae1 id.1869)	Simple mode	10	-0.582398	0.421053	0.199951	-1.40766	0.242866	0.558557	0.244715
ebi-a-GCST90016931	oral leukoplakia	Gut microbiota abundance (family Clostridiaceae1 id.1869)	Weighted mode	10	-0.599124	0.368616	0.138537	-1.32161	0.123363	0.549292	0.266705
ebi-a-GCST90016932	oral leukoplakia	Gut microbiota abundance (family Clostridiales vadin BB60 group id.11286)	MR Egger	15	-0.208884	0.368694	0.58067	-0.931525	0.513757	0.81149	0.393953
ebi-a-GCST90016932	oral leukoplakia	Gut microbiota abundance (family Clostridiales vadin BB60 group id.11286)	Weighted median	15	-0.0720766	0.180512	0.68968	-0.42588	0.281727	0.93046	0.653195
ebi-a-GCST90016932	oral leukoplakia	Gut microbiota abundance (family Clostridiales vadin BB60 group id.11286)	Inverse variance weighted	15	-0.045995	0.13468	0.732717	-0.309967	0.217977	0.955047	0.733471
ebi-a-GCST90016932	oral leukoplakia	Gut microbiota abundance (family Clostridiales vadin BB60 group id.11286)	Simple mode	15	0.227752	0.318676	0.486553	-0.396853	0.852356	1.25577	0.672433
ebi-a-GCST90016932	oral leukoplakia	Gut microbiota abundance (family Clostridiales vadin BB60 group id.11286)	Weighted mode	15	-0.210644	0.27297	0.453138	-0.745666	0.324378	0.810063	0.474418
ebi-a-GCST90016933	oral leukoplakia	Gut microbiota abundance (family Coriobacteriaceae id.811)	MR Egger	14	-0.587314	1.02198	0.576121	-2.59039	1.41576	0.555818	0.0749908
ebi-a-GCST90016933	oral leukoplakia	Gut microbiota abundance (family Coriobacteriaceae id.811)	Weighted median	14	-0.280194	0.28533	0.326101	-0.839441	0.279054	0.755637	0.431952
ebi-a-GCST90016933	oral leukoplakia	Gut microbiota abundance (family Coriobacteriaceae id.811)	Inverse variance weighted	14	-0.120831	0.241983	0.617542	-0.595119	0.353456	0.886184	0.551497
ebi-a-GCST90016933	oral leukoplakia	Gut microbiota abundance (family Coriobacteriaceae id.811)	Simple mode	14	-0.788829	0.591529	0.20525	-1.94823	0.370568	0.454376	0.142527
ebi-a-GCST90016933	oral leukoplakia	Gut microbiota abundance (family Coriobacteriaceae id.811)	Weighted mode	14	-0.654696	0.513228	0.224405	-1.66062	0.351231	0.5196	0.190021
ebi-a-GCST90016934	oral leukoplakia	Gut microbiota abundance (family Defluviitaleaceae id.1924)	MR Egger	11	0.769231	0.507553	0.163932	-0.225572	1.76403	2.15811	0.798059
ebi-a-GCST90016934	oral leukoplakia	Gut microbiota abundance (family Defluviitaleaceae id.1924)	Weighted median	11	0.0166771	0.211664	0.937199	-0.398184	0.431538	1.01682	0.671539
ebi-a-GCST90016934	oral leukoplakia	Gut microbiota abundance (family Defluviitaleaceae id.1924)	Inverse variance weighted	11	0.0767491	0.148681	0.605716	-0.214666	0.368165	1.07977	0.806811
ebi-a-GCST90016934	oral leukoplakia	Gut microbiota abundance (family Defluviitaleaceae id.1924)	Simple mode	11	-0.0808727	0.376499	0.834239	-0.81881	0.657064	0.922311	0.440956
ebi-a-GCST90016934	oral leukoplakia	Gut microbiota abundance (family Defluviitaleaceae id.1924)	Weighted mode	11	-0.0645243	0.336651	0.85184	-0.724361	0.595312	0.937513	0.484634
ebi-a-GCST90016935	oral leukoplakia	Gut microbiota abundance (family Desulfovibrionaceae id.3169)	MR Egger	10	-0.157601	0.452678	0.736709	-1.04485	0.729647	0.85419	0.351745
ebi-a-GCST90016935	oral leukoplakia	Gut microbiota abundance (family Desulfovibrionaceae id.3169)	Weighted median	10	-0.0797617	0.26436	0.762869	-0.597908	0.438384	0.923336	0.549961
ebi-a-GCST90016935	oral leukoplakia	Gut microbiota abundance (family Desulfovibrionaceae id.3169)	Inverse variance weighted	10	0.0861027	0.184495	0.640719	-0.275507	0.447713	1.08992	0.759187
ebi-a-GCST90016935	oral leukoplakia	Gut microbiota abundance (family Desulfovibrionaceae id.3169)	Simple mode	10	-0.128739	0.339678	0.713473	-0.794508	0.537031	0.879204	0.451803
ebi-a-GCST90016935	oral leukoplakia	Gut microbiota abundance (family Desulfovibrionaceae id.3169)	Weighted mode	10	-0.10319	0.290867	0.730935	-0.673289	0.466909	0.901956	0.510028
ebi-a-GCST90016936	oral leukoplakia	Gut microbiota abundance (family Enterobacteriaceae id.3469)	MR Egger	7	-1.1633	1.7407	0.533551	-4.57507	2.24846	0.312452	0.0103056
ebi-a-GCST90016936	oral leukoplakia	Gut microbiota abundance (family Enterobacteriaceae id.3469)	Weighted median	7	-0.406799	0.340492	0.232189	-1.07416	0.260565	0.665778	0.341584
ebi-a-GCST90016936	oral leukoplakia	Gut microbiota abundance (family Enterobacteriaceae id.3469)	Inverse variance weighted	7	-0.456614	0.270243	0.0910966	-0.98629	0.0730625	0.633425	0.372958
ebi-a-GCST90016936	oral leukoplakia	Gut microbiota abundance (family Enterobacteriaceae id.3469)	Simple mode	7	-0.348111	0.491628	0.50546	-1.3117	0.61548	0.706021	0.269361
ebi-a-GCST90016936	oral leukoplakia	Gut microbiota abundance (family Enterobacteriaceae id.3469)	Weighted mode	7	-0.328744	0.496533	0.532511	-1.30195	0.644461	0.719827	0.272001
ebi-a-GCST90016937	oral leukoplakia	Gut microbiota abundance (family Erysipelotrichaceae id.2149)	MR Egger	13	-0.119501	0.886013	0.895147	-1.85609	1.61709	0.887363	0.156283
ebi-a-GCST90016937	oral leukoplakia	Gut microbiota abundance (family Erysipelotrichaceae id.2149)	Weighted median	13	0.258315	0.273461	0.344857	-0.277669	0.794299	1.29475	0.757547
ebi-a-GCST90016937	oral leukoplakia	Gut microbiota abundance (family Erysipelotrichaceae id.2149)	Inverse variance weighted	13	0.169274	0.201326	0.400464	-0.225326	0.563873	1.18444	0.798256
ebi-a-GCST90016937	oral leukoplakia	Gut microbiota abundance (family Erysipelotrichaceae id.2149)	Simple mode	13	0.374191	0.483533	0.453985	-0.573534	1.32192	1.45382	0.563531
ebi-a-GCST90016937	oral leukoplakia	Gut microbiota abundance (family Erysipelotrichaceae id.2149)	Weighted mode	13	0.334646	0.423777	0.445042	-0.495957	1.16525	1.39745	0.608988
ebi-a-GCST90016938	oral leukoplakia	Gut microbiota abundance (family Family XI id.1936)	MR Egger	8	-0.0466065	0.706272	0.94953	-1.4309	1.33769	0.954463	0.239094
ebi-a-GCST90016938	oral leukoplakia	Gut microbiota abundance (family Family XI id.1936)	Weighted median	8	0.109874	0.138164	0.426472	-0.160927	0.380675	1.11614	0.851354
ebi-a-GCST90016938	oral leukoplakia	Gut microbiota abundance (family Family XI id.1936)	Inverse variance weighted	8	0.0880247	0.10334	0.394329	-0.114523	0.290572	1.09202	0.891792
ebi-a-GCST90016938	oral leukoplakia	Gut microbiota abundance (family Family XI id.1936)	Simple mode	8	0.150563	0.207148	0.490913	-0.255448	0.556573	1.16249	0.77457
ebi-a-GCST90016938	oral leukoplakia	Gut microbiota abundance (family Family XI id.1936)	Weighted mode	8	0.147617	0.199993	0.484452	-0.24437	0.539603	1.15907	0.783198
ebi-a-GCST90016939	oral leukoplakia	Gut microbiota abundance (family Family XIII id.1957)	MR Egger	10	-0.168985	0.716945	0.819586	-1.5742	1.23623	0.844521	0.207174
ebi-a-GCST90016939	oral leukoplakia	Gut microbiota abundance (family Family XIII id.1957)	Weighted median	10	-0.0809268	0.276795	0.770003	-0.623445	0.461592	0.922261	0.536094
ebi-a-GCST90016939	oral leukoplakia	Gut microbiota abundance (family Family XIII id.1957)	Inverse variance weighted	10	0.0921533	0.213641	0.666217	-0.326584	0.51089	1.09653	0.721384
ebi-a-GCST90016939	oral leukoplakia	Gut microbiota abundance (family Family XIII id.1957)	Simple mode	10	-0.13364	0.416782	0.755798	-0.950532	0.683252	0.874905	0.386536
ebi-a-GCST90016939	oral leukoplakia	Gut microbiota abundance (family Family XIII id.1957)	Weighted mode	10	-0.11611	0.315632	0.721475	-0.734749	0.502528	0.890377	0.479626
ebi-a-GCST90016940	oral leukoplakia	Gut microbiota abundance (family Lachnospiraceae id.1987)	MR Egger	16	0.199562	0.703394	0.780783	-1.17909	1.57821	1.22087	0.307559
ebi-a-GCST90016940	oral leukoplakia	Gut microbiota abundance (family Lachnospiraceae id.1987)	Weighted median	16	-0.262264	0.270673	0.332578	-0.792782	0.268254	0.769308	0.452584
ebi-a-GCST90016940	oral leukoplakia	Gut microbiota abundance (family Lachnospiraceae id.1987)	Inverse variance weighted	16	-0.19458	0.197616	0.324804	-0.581908	0.192748	0.82318	0.558831
ebi-a-GCST90016940	oral leukoplakia	Gut microbiota abundance (family Lachnospiraceae id.1987)	Simple mode	16	-0.323025	0.500355	0.528297	-1.30372	0.657671	0.723955	0.271519
ebi-a-GCST90016940	oral leukoplakia	Gut microbiota abundance (family Lachnospiraceae id.1987)	Weighted mode	16	-0.271761	0.460393	0.563791	-1.17413	0.63061	0.762036	0.309087
ebi-a-GCST90016941	oral leukoplakia	Gut microbiota abundance (family Lactobacillaceae id.1836)	MR Egger	8	0.155648	0.34998	0.672106	-0.530312	0.841607	1.16841	0.588421
ebi-a-GCST90016941	oral leukoplakia	Gut microbiota abundance (family Lactobacillaceae id.1836)	Weighted median	8	0.141587	0.181171	0.434504	-0.213509	0.496682	1.1521	0.807745
ebi-a-GCST90016941	oral leukoplakia	Gut microbiota abundance (family Lactobacillaceae id.1836)	Inverse variance weighted	8	0.0375878	0.13997	0.788283	-0.236754	0.31193	1.0383	0.789185
ebi-a-GCST90016941	oral leukoplakia	Gut microbiota abundance (family Lactobacillaceae id.1836)	Simple mode	8	0.14842	0.268112	0.5971	-0.377079	0.673918	1.16	0.685862
ebi-a-GCST90016941	oral leukoplakia	Gut microbiota abundance (family Lactobacillaceae id.1836)	Weighted mode	8	0.165057	0.224584	0.48626	-0.275128	0.605242	1.17946	0.759475
ebi-a-GCST90016942	oral leukoplakia	Gut microbiota abundance (family Methanobacteriaceae id.121)	MR Egger	10	-0.15114	0.432449	0.735737	-0.998741	0.696461	0.859727	0.368343
ebi-a-GCST90016942	oral leukoplakia	Gut microbiota abundance (family Methanobacteriaceae id.121)	Weighted median	10	-0.038958	0.132927	0.769461	-0.299494	0.221578	0.961791	0.741193
ebi-a-GCST90016942	oral leukoplakia	Gut microbiota abundance (family Methanobacteriaceae id.121)	Inverse variance weighted	10	-0.0487081	0.104774	0.642013	-0.254066	0.15665	0.952459	0.775641
ebi-a-GCST90016942	oral leukoplakia	Gut microbiota abundance (family Methanobacteriaceae id.121)	Simple mode	10	-0.0313849	0.209173	0.884039	-0.441363	0.378593	0.969102	0.643159
ebi-a-GCST90016942	oral leukoplakia	Gut microbiota abundance (family Methanobacteriaceae id.121)	Weighted mode	10	-0.0119345	0.20576	0.955014	-0.415223	0.391354	0.988136	0.660193
ebi-a-GCST90016943	oral leukoplakia	Gut microbiota abundance (family Oxalobacteraceae id.2966)	MR Egger	14	-0.28868	0.377287	0.458969	-1.02816	0.450803	0.749252	0.357663
ebi-a-GCST90016943	oral leukoplakia	Gut microbiota abundance (family Oxalobacteraceae id.2966)	Weighted median	14	-0.178063	0.134719	0.186256	-0.442114	0.0859867	0.836889	0.642677
ebi-a-GCST90016943	oral leukoplakia	Gut microbiota abundance (family Oxalobacteraceae id.2966)	Inverse variance weighted	14	-0.0788861	0.0975815	0.418853	-0.270146	0.112374	0.924145	0.763268
ebi-a-GCST90016943	oral leukoplakia	Gut microbiota abundance (family Oxalobacteraceae id.2966)	Simple mode	14	-0.229005	0.225134	0.327619	-0.670267	0.212258	0.795325	0.511572
ebi-a-GCST90016943	oral leukoplakia	Gut microbiota abundance (family Oxalobacteraceae id.2966)	Weighted mode	14	-0.229005	0.209025	0.293142	-0.638693	0.180684	0.795325	0.527982
ebi-a-GCST90016944	oral leukoplakia	Gut microbiota abundance (family Pasteurellaceae id.3689)	MR Egger	14	-0.239705	0.26236	0.378893	-0.753931	0.274521	0.78686	0.470513
ebi-a-GCST90016944	oral leukoplakia	Gut microbiota abundance (family Pasteurellaceae id.3689)	Weighted median	14	-0.168372	0.160563	0.294344	-0.483076	0.146331	0.845039	0.616883
ebi-a-GCST90016944	oral leukoplakia	Gut microbiota abundance (family Pasteurellaceae id.3689)	Inverse variance weighted	14	-0.0586464	0.120772	0.627253	-0.295359	0.178066	0.94304	0.744264
ebi-a-GCST90016944	oral leukoplakia	Gut microbiota abundance (family Pasteurellaceae id.3689)	Simple mode	14	-0.0749898	0.250585	0.769473	-0.566137	0.416157	0.927753	0.567714
ebi-a-GCST90016944	oral leukoplakia	Gut microbiota abundance (family Pasteurellaceae id.3689)	Weighted mode	14	-0.151722	0.204278	0.470859	-0.552105	0.248662	0.859228	0.575736
ebi-a-GCST90016945	oral leukoplakia	Gut microbiota abundance (family Peptococcaceae id.2024)	MR Egger	9	-1.05876	0.474167	0.0607116	-1.98813	-0.129394	0.346885	0.136951
ebi-a-GCST90016945	oral leukoplakia	Gut microbiota abundance (family Peptococcaceae id.2024)	Weighted median	9	-0.202079	0.227966	0.37538	-0.648893	0.244735	0.817031	0.522624
ebi-a-GCST90016945	oral leukoplakia	Gut microbiota abundance (family Peptococcaceae id.2024)	Inverse variance weighted	9	-0.0940578	0.206935	0.649448	-0.499649	0.311534	0.91023	0.606743
ebi-a-GCST90016945	oral leukoplakia	Gut microbiota abundance (family Peptococcaceae id.2024)	Simple mode	9	-0.117847	0.380872	0.764912	-0.864356	0.628662	0.888832	0.421323
ebi-a-GCST90016945	oral leukoplakia	Gut microbiota abundance (family Peptococcaceae id.2024)	Weighted mode	9	-0.194731	0.377914	0.62029	-0.935443	0.54598	0.823056	0.392412
ebi-a-GCST90016946	oral leukoplakia	Gut microbiota abundance (family Peptostreptococcaceae id.2042)	MR Egger	13	0.0334859	0.380748	0.931499	-0.712781	0.779753	1.03405	0.490279
ebi-a-GCST90016946	oral leukoplakia	Gut microbiota abundance (family Peptostreptococcaceae id.2042)	Weighted median	13	0.123792	0.217841	0.569853	-0.303176	0.55076	1.13178	0.738469
ebi-a-GCST90016946	oral leukoplakia	Gut microbiota abundance (family Peptostreptococcaceae id.2042)	Inverse variance weighted	13	-0.031795	0.160226	0.842702	-0.345838	0.282248	0.968705	0.707627
ebi-a-GCST90016946	oral leukoplakia	Gut microbiota abundance (family Peptostreptococcaceae id.2042)	Simple mode	13	0.209394	0.33354	0.541902	-0.444345	0.863133	1.23293	0.641244
ebi-a-GCST90016946	oral leukoplakia	Gut microbiota abundance (family Peptostreptococcaceae id.2042)	Weighted mode	13	0.154627	0.284	0.596098	-0.402014	0.711268	1.16722	0.668971
ebi-a-GCST90016947	oral leukoplakia	Gut microbiota abundance (family Porphyromonadaceae id.943)	MR Egger	9	-2.05039	1.1078	0.106633	-4.22168	0.120909	0.128685	0.014674
ebi-a-GCST90016947	oral leukoplakia	Gut microbiota abundance (family Porphyromonadaceae id.943)	Weighted median	9	-0.433495	0.337841	0.199445	-1.09566	0.228674	0.648239	0.334317
ebi-a-GCST90016947	oral leukoplakia	Gut microbiota abundance (family Porphyromonadaceae id.943)	Inverse variance weighted	9	-0.356116	0.250491	0.155123	-0.847079	0.134848	0.700392	0.428665
ebi-a-GCST90016947	oral leukoplakia	Gut microbiota abundance (family Porphyromonadaceae id.943)	Simple mode	9	-0.476731	0.559713	0.419122	-1.57377	0.620306	0.62081	0.207263
ebi-a-GCST90016947	oral leukoplakia	Gut microbiota abundance (family Porphyromonadaceae id.943)	Weighted mode	9	-0.505857	0.519857	0.359017	-1.52478	0.513062	0.602988	0.21767
ebi-a-GCST90016948	oral leukoplakia	Gut microbiota abundance (family Prevotellaceae id.960)	MR Egger	16	-0.154988	0.567286	0.788682	-1.26687	0.956894	0.856426	0.281712
ebi-a-GCST90016948	oral leukoplakia	Gut microbiota abundance (family Prevotellaceae id.960)	Weighted median	16	0.0650905	0.202655	0.748067	-0.332114	0.462295	1.06726	0.717406
ebi-a-GCST90016948	oral leukoplakia	Gut microbiota abundance (family Prevotellaceae id.960)	Inverse variance weighted	16	-0.0666645	0.156909	0.670937	-0.374205	0.240876	0.935509	0.687836
ebi-a-GCST90016948	oral leukoplakia	Gut microbiota abundance (family Prevotellaceae id.960)	Simple mode	16	0.133825	0.35146	0.708712	-0.555035	0.822686	1.14319	0.574052
ebi-a-GCST90016948	oral leukoplakia	Gut microbiota abundance (family Prevotellaceae id.960)	Weighted mode	16	0.128033	0.33423	0.707044	-0.527058	0.783124	1.13659	0.590339
ebi-a-GCST90016949	oral leukoplakia	Gut microbiota abundance (family Rhodospirillaceae id.2717)	MR Egger	15	-0.0335155	0.514564	0.949058	-1.04206	0.97503	0.96704	0.352727
ebi-a-GCST90016949	oral leukoplakia	Gut microbiota abundance (family Rhodospirillaceae id.2717)	Weighted median	15	0.104722	0.164798	0.52513	-0.218282	0.427726	1.1104	0.803899
ebi-a-GCST90016949	oral leukoplakia	Gut microbiota abundance (family Rhodospirillaceae id.2717)	Inverse variance weighted	15	0.0995009	0.121325	0.412149	-0.138297	0.337298	1.10462	0.87084
ebi-a-GCST90016949	oral leukoplakia	Gut microbiota abundance (family Rhodospirillaceae id.2717)	Simple mode	15	0.277561	0.335344	0.421731	-0.379713	0.934836	1.31991	0.684057
ebi-a-GCST90016949	oral leukoplakia	Gut microbiota abundance (family Rhodospirillaceae id.2717)	Weighted mode	15	-0.273507	0.349927	0.447461	-0.959363	0.41235	0.760707	0.383137
ebi-a-GCST90016950	oral leukoplakia	Gut microbiota abundance (family Rikenellaceae id.967)	MR Egger	16	0.423975	0.64878	0.524025	-0.847633	1.69558	1.52802	0.428428
ebi-a-GCST90016950	oral leukoplakia	Gut microbiota abundance (family Rikenellaceae id.967)	Weighted median	16	0.122978	0.256208	0.631233	-0.379191	0.625146	1.13086	0.684415
ebi-a-GCST90016950	oral leukoplakia	Gut microbiota abundance (family Rikenellaceae id.967)	Inverse variance weighted	16	0.275337	0.203287	0.175601	-0.123105	0.673778	1.31697	0.884171
ebi-a-GCST90016950	oral leukoplakia	Gut microbiota abundance (family Rikenellaceae id.967)	Simple mode	16	-0.00175709	0.450117	0.996937	-0.883986	0.880471	0.998244	0.413133
ebi-a-GCST90016950	oral leukoplakia	Gut microbiota abundance (family Rikenellaceae id.967)	Weighted mode	16	0.0288376	0.387226	0.941619	-0.730125	0.7878	1.02926	0.481849
ebi-a-GCST90016951	oral leukoplakia	Gut microbiota abundance (family Ruminococcaceae id.2050)	MR Egger	10	-0.601046	0.440713	0.209763	-1.46484	0.262752	0.548238	0.231114
ebi-a-GCST90016951	oral leukoplakia	Gut microbiota abundance (family Ruminococcaceae id.2050)	Weighted median	10	-0.32216	0.26407	0.222473	-0.839738	0.195418	0.724582	0.431824
ebi-a-GCST90016951	oral leukoplakia	Gut microbiota abundance (family Ruminococcaceae id.2050)	Inverse variance weighted	10	-0.0589129	0.213955	0.783046	-0.478264	0.360438	0.942789	0.619858
ebi-a-GCST90016951	oral leukoplakia	Gut microbiota abundance (family Ruminococcaceae id.2050)	Simple mode	10	-0.465808	0.46207	0.339744	-1.37147	0.439849	0.627628	0.253735
ebi-a-GCST90016951	oral leukoplakia	Gut microbiota abundance (family Ruminococcaceae id.2050)	Weighted mode	10	-0.418022	0.330654	0.237906	-1.0661	0.230059	0.658348	0.344348
ebi-a-GCST90016952	oral leukoplakia	Gut microbiota abundance (family Streptococcaceae id.1850)	MR Egger	14	-0.510391	0.735156	0.500738	-1.9513	0.930515	0.600261	0.14209
ebi-a-GCST90016952	oral leukoplakia	Gut microbiota abundance (family Streptococcaceae id.1850)	Weighted median	14	0.0691886	0.2428	0.775674	-0.406699	0.545076	1.07164	0.665845
ebi-a-GCST90016952	oral leukoplakia	Gut microbiota abundance (family Streptococcaceae id.1850)	Inverse variance weighted	14	0.156622	0.181006	0.386883	-0.19815	0.511394	1.16955	0.820247
ebi-a-GCST90016952	oral leukoplakia	Gut microbiota abundance (family Streptococcaceae id.1850)	Simple mode	14	-0.124443	0.393801	0.757015	-0.896292	0.647406	0.882989	0.40808
ebi-a-GCST90016952	oral leukoplakia	Gut microbiota abundance (family Streptococcaceae id.1850)	Weighted mode	14	-0.058735	0.409477	0.888143	-0.861311	0.743841	0.942957	0.422608
ebi-a-GCST90016956	oral leukoplakia	Gut microbiota abundance (family Veillonellaceae id.2172)	MR Egger	19	-0.563085	0.275741	0.0569736	-1.10354	-0.0226328	0.569449	0.331696
ebi-a-GCST90016956	oral leukoplakia	Gut microbiota abundance (family Veillonellaceae id.2172)	Weighted median	19	-0.199726	0.201349	0.321228	-0.59437	0.194918	0.818955	0.55191
ebi-a-GCST90016956	oral leukoplakia	Gut microbiota abundance (family Veillonellaceae id.2172)	Inverse variance weighted	19	-0.104829	0.136388	0.442127	-0.372149	0.162492	0.900479	0.689252
ebi-a-GCST90016956	oral leukoplakia	Gut microbiota abundance (family Veillonellaceae id.2172)	Simple mode	19	-0.0497026	0.330598	0.882167	-0.697675	0.59827	0.951512	0.497741
ebi-a-GCST90016956	oral leukoplakia	Gut microbiota abundance (family Veillonellaceae id.2172)	Weighted mode	19	-0.2123	0.234337	0.376924	-0.671601	0.247	0.808722	0.51089
ebi-a-GCST90016957	oral leukoplakia	Gut microbiota abundance (family Verrucomicrobiaceae id.4036)	MR Egger	11	-0.41894	0.594771	0.49902	-1.58469	0.746811	0.657744	0.205011
ebi-a-GCST90016957	oral leukoplakia	Gut microbiota abundance (family Verrucomicrobiaceae id.4036)	Weighted median	11	0.115137	0.228824	0.614847	-0.333359	0.563633	1.12203	0.716513
ebi-a-GCST90016957	oral leukoplakia	Gut microbiota abundance (family Verrucomicrobiaceae id.4036)	Inverse variance weighted	11	0.0332999	0.173211	0.847545	-0.306193	0.372793	1.03386	0.736245
ebi-a-GCST90016957	oral leukoplakia	Gut microbiota abundance (family Verrucomicrobiaceae id.4036)	Simple mode	11	0.162509	0.400753	0.693643	-0.622966	0.947984	1.17646	0.536351
ebi-a-GCST90016957	oral leukoplakia	Gut microbiota abundance (family Verrucomicrobiaceae id.4036)	Weighted mode	11	0.107544	0.378315	0.782001	-0.633953	0.849042	1.11354	0.53049
ebi-a-GCST90016958	oral leukoplakia	Gut microbiota abundance (family Victivallaceae id.2255)	MR Egger	12	0.270314	0.436683	0.549746	-0.585585	1.12621	1.31038	0.55678
ebi-a-GCST90016958	oral leukoplakia	Gut microbiota abundance (family Victivallaceae id.2255)	Weighted median	12	-0.0260001	0.124275	0.834281	-0.26958	0.217579	0.974335	0.763701
ebi-a-GCST90016958	oral leukoplakia	Gut microbiota abundance (family Victivallaceae id.2255)	Inverse variance weighted	12	-0.0385206	0.0915522	0.673938	-0.217963	0.140922	0.962212	0.804155
ebi-a-GCST90016958	oral leukoplakia	Gut microbiota abundance (family Victivallaceae id.2255)	Simple mode	12	0.0416184	0.191711	0.832112	-0.334135	0.417372	1.0425	0.715957
ebi-a-GCST90016958	oral leukoplakia	Gut microbiota abundance (family Victivallaceae id.2255)	Weighted mode	12	0.0195346	0.213724	0.928817	-0.399365	0.438434	1.01973	0.670746
ebi-a-GCST90016959	oral leukoplakia	Gut microbiota abundance (genus Actinomyces id.423)	MR Egger	7	-0.263438	0.408968	0.547857	-1.06502	0.538139	0.768405	0.344722
ebi-a-GCST90016959	oral leukoplakia	Gut microbiota abundance (genus Actinomyces id.423)	Weighted median	7	-0.0284094	0.20558	0.890089	-0.431347	0.374528	0.97199	0.649633
ebi-a-GCST90016959	oral leukoplakia	Gut microbiota abundance (genus Actinomyces id.423)	Inverse variance weighted	7	-0.0435906	0.163204	0.789398	-0.363471	0.276289	0.957346	0.695259
ebi-a-GCST90016959	oral leukoplakia	Gut microbiota abundance (genus Actinomyces id.423)	Simple mode	7	0.112439	0.333618	0.747572	-0.541452	0.76633	1.119	0.581903
ebi-a-GCST90016959	oral leukoplakia	Gut microbiota abundance (genus Actinomyces id.423)	Weighted mode	7	-0.375088	0.319462	0.284833	-1.00123	0.251057	0.687229	0.367426
ebi-a-GCST90016960	oral leukoplakia	Gut microbiota abundance (genus Adlercreutzia id.812)	MR Egger	8	0.45771	0.777461	0.577522	-1.06611	1.98153	1.58045	0.344344
ebi-a-GCST90016960	oral leukoplakia	Gut microbiota abundance (genus Adlercreutzia id.812)	Weighted median	8	0.0141071	0.210852	0.946657	-0.399163	0.427377	1.01421	0.670882
ebi-a-GCST90016960	oral leukoplakia	Gut microbiota abundance (genus Adlercreutzia id.812)	Inverse variance weighted	8	0.00608664	0.174129	0.972116	-0.335206	0.347379	1.00611	0.715191
ebi-a-GCST90016960	oral leukoplakia	Gut microbiota abundance (genus Adlercreutzia id.812)	Simple mode	8	0.00991629	0.32745	0.976686	-0.631885	0.651718	1.00997	0.531589
ebi-a-GCST90016960	oral leukoplakia	Gut microbiota abundance (genus Adlercreutzia id.812)	Weighted mode	8	0.00356868	0.313069	0.991223	-0.610046	0.617183	1.00358	0.543326
ebi-a-GCST90016961	oral leukoplakia	Gut microbiota abundance (genus Akkermansia id.4037)	MR Egger	11	-0.4119	0.594941	0.506194	-1.57798	0.754184	0.662391	0.206391
ebi-a-GCST90016961	oral leukoplakia	Gut microbiota abundance (genus Akkermansia id.4037)	Weighted median	11	0.116984	0.227056	0.606399	-0.328046	0.562015	1.1241	0.72033
ebi-a-GCST90016961	oral leukoplakia	Gut microbiota abundance (genus Akkermansia id.4037)	Inverse variance weighted	11	0.0338754	0.173136	0.844878	-0.30547	0.373221	1.03446	0.736777
ebi-a-GCST90016961	oral leukoplakia	Gut microbiota abundance (genus Akkermansia id.4037)	Simple mode	11	0.161576	0.362641	0.66541	-0.5492	0.872352	1.17536	0.577411
ebi-a-GCST90016961	oral leukoplakia	Gut microbiota abundance (genus Akkermansia id.4037)	Weighted mode	11	0.114417	0.380891	0.770029	-0.632129	0.860964	1.12122	0.531459
ebi-a-GCST90016962	oral leukoplakia	Gut microbiota abundance (genus Alistipes id.968)	MR Egger	13	-0.0741025	1.00944	0.942798	-2.0526	1.9044	0.928577	0.1284
ebi-a-GCST90016962	oral leukoplakia	Gut microbiota abundance (genus Alistipes id.968)	Weighted median	13	0.0601973	0.274253	0.826264	-0.477338	0.597733	1.06205	0.620433
ebi-a-GCST90016962	oral leukoplakia	Gut microbiota abundance (genus Alistipes id.968)	Inverse variance weighted	13	0.111475	0.209467	0.5946	-0.299081	0.52203	1.11793	0.741499
ebi-a-GCST90016962	oral leukoplakia	Gut microbiota abundance (genus Alistipes id.968)	Simple mode	13	0.0269969	0.449677	0.953115	-0.854371	0.908365	1.02736	0.425551
ebi-a-GCST90016962	oral leukoplakia	Gut microbiota abundance (genus Alistipes id.968)	Weighted mode	13	0.0414151	0.470626	0.931328	-0.881012	0.963842	1.04228	0.414363
ebi-a-GCST90016963	oral leukoplakia	Gut microbiota abundance (genus Allisonella id.2174)	MR Egger	8	-0.473383	0.914875	0.623372	-2.26654	1.31977	0.622891	0.10367
ebi-a-GCST90016963	oral leukoplakia	Gut microbiota abundance (genus Allisonella id.2174)	Weighted median	8	-0.203096	0.147925	0.169761	-0.493029	0.0868358	0.8162	0.610774
ebi-a-GCST90016963	oral leukoplakia	Gut microbiota abundance (genus Allisonella id.2174)	Inverse variance weighted	8	-0.195446	0.126111	0.121192	-0.442625	0.0517323	0.822468	0.642348
ebi-a-GCST90016963	oral leukoplakia	Gut microbiota abundance (genus Allisonella id.2174)	Simple mode	8	-0.479199	0.29443	0.147646	-1.05628	0.0978836	0.619279	0.347746
ebi-a-GCST90016963	oral leukoplakia	Gut microbiota abundance (genus Allisonella id.2174)	Weighted mode	8	-0.495585	0.310145	0.154095	-1.10347	0.1123	0.609214	0.331718
ebi-a-GCST90016964	oral leukoplakia	Gut microbiota abundance (genus Alloprevotella id.961)	MR Egger	5	-1.97822	1.13712	0.180294	-4.20697	0.250526	0.138315	0.0148915
ebi-a-GCST90016964	oral leukoplakia	Gut microbiota abundance (genus Alloprevotella id.961)	Weighted median	5	0.21636	0.181091	0.232182	-0.138579	0.571299	1.24155	0.870594
ebi-a-GCST90016964	oral leukoplakia	Gut microbiota abundance (genus Alloprevotella id.961)	Inverse variance weighted	5	0.161197	0.154318	0.296217	-0.141265	0.46366	1.17492	0.868259
ebi-a-GCST90016964	oral leukoplakia	Gut microbiota abundance (genus Alloprevotella id.961)	Simple mode	5	0.235285	0.278536	0.445829	-0.310645	0.781215	1.26527	0.732974
ebi-a-GCST90016964	oral leukoplakia	Gut microbiota abundance (genus Alloprevotella id.961)	Weighted mode	5	0.195239	0.262991	0.499087	-0.320225	0.710702	1.2156	0.725986
ebi-a-GCST90016965	oral leukoplakia	Gut microbiota abundance (genus Anaerofilum id.2053)	MR Egger	10	-0.514376	0.680839	0.471603	-1.84882	0.820069	0.597873	0.157423
ebi-a-GCST90016965	oral leukoplakia	Gut microbiota abundance (genus Anaerofilum id.2053)	Weighted median	10	-0.029612	0.15283	0.846365	-0.329158	0.269934	0.970822	0.719529
ebi-a-GCST90016965	oral leukoplakia	Gut microbiota abundance (genus Anaerofilum id.2053)	Inverse variance weighted	10	-0.0956684	0.120733	0.428128	-0.332304	0.140967	0.908765	0.717269
ebi-a-GCST90016965	oral leukoplakia	Gut microbiota abundance (genus Anaerofilum id.2053)	Simple mode	10	-0.0367627	0.243475	0.883313	-0.513975	0.440449	0.963905	0.598114
ebi-a-GCST90016965	oral leukoplakia	Gut microbiota abundance (genus Anaerofilum id.2053)	Weighted mode	10	-0.0367627	0.255365	0.888703	-0.537278	0.463753	0.963905	0.584337
ebi-a-GCST90016966	oral leukoplakia	Gut microbiota abundance (genus Anaerostipes id.1991)	MR Egger	13	0.295089	0.70936	0.685415	-1.09526	1.68543	1.34325	0.334454
ebi-a-GCST90016966	oral leukoplakia	Gut microbiota abundance (genus Anaerostipes id.1991)	Weighted median	13	-0.028608	0.26623	0.914427	-0.550419	0.493203	0.971797	0.576708
ebi-a-GCST90016966	oral leukoplakia	Gut microbiota abundance (genus Anaerostipes id.1991)	Inverse variance weighted	13	0.114392	0.195482	0.558427	-0.268752	0.497536	1.12119	0.764332
ebi-a-GCST90016966	oral leukoplakia	Gut microbiota abundance (genus Anaerostipes id.1991)	Simple mode	13	-0.233541	0.457132	0.6187	-1.12952	0.662437	0.791725	0.323188
ebi-a-GCST90016966	oral leukoplakia	Gut microbiota abundance (genus Anaerostipes id.1991)	Weighted mode	13	-0.248612	0.440214	0.582645	-1.11143	0.614208	0.779882	0.329087
ebi-a-GCST90016967	oral leukoplakia	Gut microbiota abundance (genus Anaerotruncus id.2054)	MR Egger	13	0.137222	0.543652	0.80538	-0.928336	1.20278	1.14708	0.395211
ebi-a-GCST90016967	oral leukoplakia	Gut microbiota abundance (genus Anaerotruncus id.2054)	Weighted median	13	-0.185421	0.253089	0.463785	-0.681476	0.310634	0.830755	0.50587
ebi-a-GCST90016967	oral leukoplakia	Gut microbiota abundance (genus Anaerotruncus id.2054)	Inverse variance weighted	13	-0.235789	0.186799	0.206854	-0.601914	0.130336	0.789947	0.547762
ebi-a-GCST90016967	oral leukoplakia	Gut microbiota abundance (genus Anaerotruncus id.2054)	Simple mode	13	-0.472216	0.419979	0.282841	-1.29538	0.350943	0.623619	0.273795
ebi-a-GCST90016967	oral leukoplakia	Gut microbiota abundance (genus Anaerotruncus id.2054)	Weighted mode	13	-0.153718	0.382211	0.694623	-0.902851	0.595415	0.857514	0.405412
ebi-a-GCST90016968	oral leukoplakia	Gut microbiota abundance (genus Bacteroides id.918)	MR Egger	9	1.14348	1.30538	0.410093	-1.41507	3.70203	3.13768	0.24291
ebi-a-GCST90016968	oral leukoplakia	Gut microbiota abundance (genus Bacteroides id.918)	Weighted median	9	0.0349406	0.327114	0.914936	-0.606203	0.676084	1.03556	0.545418
ebi-a-GCST90016968	oral leukoplakia	Gut microbiota abundance (genus Bacteroides id.918)	Inverse variance weighted	9	0.123134	0.245591	0.616105	-0.358224	0.604492	1.13104	0.698916
ebi-a-GCST90016968	oral leukoplakia	Gut microbiota abundance (genus Bacteroides id.918)	Simple mode	9	0.268527	0.56135	0.645194	-0.831719	1.36877	1.30804	0.4353
ebi-a-GCST90016968	oral leukoplakia	Gut microbiota abundance (genus Bacteroides id.918)	Weighted mode	9	0.258956	0.558263	0.655108	-0.83524	1.35315	1.29558	0.43377
ebi-a-GCST90016969	oral leukoplakia	Gut microbiota abundance (genus Barnesiella id.944)	MR Egger	13	0.191099	0.725947	0.797231	-1.23176	1.61395	1.21058	0.291779
ebi-a-GCST90016969	oral leukoplakia	Gut microbiota abundance (genus Barnesiella id.944)	Weighted median	13	0.0814579	0.240724	0.735071	-0.390361	0.553277	1.08487	0.676812
ebi-a-GCST90016969	oral leukoplakia	Gut microbiota abundance (genus Barnesiella id.944)	Inverse variance weighted	13	0.00652024	0.174291	0.970158	-0.33509	0.34813	1.00654	0.715274
ebi-a-GCST90016969	oral leukoplakia	Gut microbiota abundance (genus Barnesiella id.944)	Simple mode	13	0.415949	0.436664	0.359606	-0.439912	1.27181	1.51581	0.644093
ebi-a-GCST90016969	oral leukoplakia	Gut microbiota abundance (genus Barnesiella id.944)	Weighted mode	13	0.360025	0.418653	0.406664	-0.460534	1.18058	1.43336	0.630946
ebi-a-GCST90016970	oral leukoplakia	Gut microbiota abundance (genus Bifidobacterium id.436)	MR Egger	12	-0.0427207	0.434043	0.92354	-0.893446	0.808005	0.958179	0.409243
ebi-a-GCST90016970	oral leukoplakia	Gut microbiota abundance (genus Bifidobacterium id.436)	Weighted median	12	0.459764	0.228466	0.0441787	0.0119696	0.907558	1.5837	1.01204
ebi-a-GCST90016970	oral leukoplakia	Gut microbiota abundance (genus Bifidobacterium id.436)	Inverse variance weighted	12	0.263959	0.175325	0.132185	-0.0796784	0.607596	1.30207	0.923413
ebi-a-GCST90016970	oral leukoplakia	Gut microbiota abundance (genus Bifidobacterium id.436)	Simple mode	12	0.571769	0.417417	0.198067	-0.246368	1.38991	1.7714	0.781634
ebi-a-GCST90016970	oral leukoplakia	Gut microbiota abundance (genus Bifidobacterium id.436)	Weighted mode	12	0.555203	0.352283	0.143326	-0.135272	1.24568	1.74229	0.873478
ebi-a-GCST90016971	oral leukoplakia	Gut microbiota abundance (genus Bilophila id.3170)	MR Egger	13	-1.50686	0.906458	0.124642	-3.28352	0.269798	0.221605	0.0374961
ebi-a-GCST90016971	oral leukoplakia	Gut microbiota abundance (genus Bilophila id.3170)	Weighted median	13	0.0926597	0.257379	0.718837	-0.411803	0.597122	1.09709	0.662455
ebi-a-GCST90016971	oral leukoplakia	Gut microbiota abundance (genus Bilophila id.3170)	Inverse variance weighted	13	0.0756822	0.19936	0.704223	-0.315063	0.466428	1.07862	0.729743
ebi-a-GCST90016971	oral leukoplakia	Gut microbiota abundance (genus Bilophila id.3170)	Simple mode	13	0.171869	0.490196	0.731957	-0.788916	1.13265	1.18752	0.454337
ebi-a-GCST90016971	oral leukoplakia	Gut microbiota abundance (genus Bilophila id.3170)	Weighted mode	13	0.119629	0.45431	0.79677	-0.770818	1.01008	1.12708	0.462635
ebi-a-GCST90016972	oral leukoplakia	Gut microbiota abundance (genus Blautia id.1992)	Inverse variance weighted	2	-0.810232	0.687113	0.238325	-2.15697	0.536509	0.444755	0.115675
ebi-a-GCST90016973	oral leukoplakia	Gut microbiota abundance (genus Butyricicoccus id.2055)	MR Egger	8	0.247018	0.418206	0.576303	-0.572665	1.0667	1.2802	0.564021
ebi-a-GCST90016973	oral leukoplakia	Gut microbiota abundance (genus Butyricicoccus id.2055)	Weighted median	8	0.240005	0.276592	0.385547	-0.302115	0.782125	1.27126	0.739253
ebi-a-GCST90016973	oral leukoplakia	Gut microbiota abundance (genus Butyricicoccus id.2055)	Inverse variance weighted	8	0.264673	0.213495	0.215082	-0.153778	0.683124	1.303	0.857462
ebi-a-GCST90016973	oral leukoplakia	Gut microbiota abundance (genus Butyricicoccus id.2055)	Simple mode	8	0.422621	0.407909	0.33463	-0.37688	1.22212	1.52596	0.685998
ebi-a-GCST90016973	oral leukoplakia	Gut microbiota abundance (genus Butyricicoccus id.2055)	Weighted mode	8	0.381174	0.358633	0.323135	-0.321748	1.0841	1.464	0.724881
ebi-a-GCST90016974	oral leukoplakia	Gut microbiota abundance (genus Butyricimonas id.945)	MR Egger	13	0.0547163	0.571069	0.925392	-1.06458	1.17401	1.05624	0.344873
ebi-a-GCST90016974	oral leukoplakia	Gut microbiota abundance (genus Butyricimonas id.945)	Weighted median	13	-0.0318598	0.204809	0.876381	-0.433284	0.369565	0.968642	0.648376
ebi-a-GCST90016974	oral leukoplakia	Gut microbiota abundance (genus Butyricimonas id.945)	Inverse variance weighted	13	0.0263603	0.161138	0.870055	-0.28947	0.34219	1.02671	0.74866
ebi-a-GCST90016974	oral leukoplakia	Gut microbiota abundance (genus Butyricimonas id.945)	Simple mode	13	-0.0700658	0.309904	0.824937	-0.677477	0.537346	0.932332	0.507897
ebi-a-GCST90016974	oral leukoplakia	Gut microbiota abundance (genus Butyricimonas id.945)	Weighted mode	13	-0.0592244	0.296055	0.844795	-0.639492	0.521043	0.942495	0.52756
ebi-a-GCST90016975	oral leukoplakia	Gut microbiota abundance (genus Butyrivibrio id.1993)	MR Egger	15	0.212435	0.337237	0.539657	-0.44855	0.87342	1.23669	0.638553
ebi-a-GCST90016975	oral leukoplakia	Gut microbiota abundance (genus Butyrivibrio id.1993)	Weighted median	15	-0.0536105	0.101581	0.597666	-0.25271	0.145489	0.947801	0.776693
ebi-a-GCST90016975	oral leukoplakia	Gut microbiota abundance (genus Butyrivibrio id.1993)	Inverse variance weighted	15	-0.0473173	0.0784427	0.54637	-0.201065	0.10643	0.953785	0.817859
ebi-a-GCST90016975	oral leukoplakia	Gut microbiota abundance (genus Butyrivibrio id.1993)	Simple mode	15	-0.099715	0.164225	0.553448	-0.421595	0.222165	0.905095	0.656
ebi-a-GCST90016975	oral leukoplakia	Gut microbiota abundance (genus Butyrivibrio id.1993)	Weighted mode	15	-0.0725751	0.165754	0.668177	-0.397454	0.252304	0.929996	0.672029
ebi-a-GCST90016976	oral leukoplakia	Gut microbiota abundance (genus Candidatus Soleaferrea id.11350)	MR Egger	10	0.215093	0.76725	0.786327	-1.28872	1.7189	1.23998	0.275624
ebi-a-GCST90016976	oral leukoplakia	Gut microbiota abundance (genus Candidatus Soleaferrea id.11350)	Weighted median	10	0.138687	0.16793	0.408882	-0.190456	0.46783	1.14876	0.826582
ebi-a-GCST90016976	oral leukoplakia	Gut microbiota abundance (genus Candidatus Soleaferrea id.11350)	Inverse variance weighted	10	0.053157	0.147719	0.718958	-0.236372	0.342686	1.0546	0.789487
ebi-a-GCST90016976	oral leukoplakia	Gut microbiota abundance (genus Candidatus Soleaferrea id.11350)	Simple mode	10	0.297411	0.295855	0.341033	-0.282465	0.877286	1.34637	0.753923
ebi-a-GCST90016976	oral leukoplakia	Gut microbiota abundance (genus Candidatus Soleaferrea id.11350)	Weighted mode	10	0.219075	0.259709	0.42078	-0.289955	0.728105	1.24492	0.748297
ebi-a-GCST90016977	oral leukoplakia	Gut microbiota abundance (genus Catenibacterium id.2153)	MR Egger	4	-1.14118	1.94273	0.616412	-4.94894	2.66658	0.319442	0.00709092
ebi-a-GCST90016977	oral leukoplakia	Gut microbiota abundance (genus Catenibacterium id.2153)	Weighted median	4	0.17894	0.188962	0.343658	-0.191426	0.549307	1.19595	0.825781
ebi-a-GCST90016977	oral leukoplakia	Gut microbiota abundance (genus Catenibacterium id.2153)	Inverse variance weighted	4	0.151116	0.155222	0.330282	-0.15312	0.455351	1.16313	0.858027
ebi-a-GCST90016977	oral leukoplakia	Gut microbiota abundance (genus Catenibacterium id.2153)	Simple mode	4	0.219632	0.241812	0.430695	-0.25432	0.693583	1.24562	0.775444
ebi-a-GCST90016977	oral leukoplakia	Gut microbiota abundance (genus Catenibacterium id.2153)	Weighted mode	4	0.210901	0.247486	0.456744	-0.274172	0.695973	1.23479	0.760201
ebi-a-GCST90016978	oral leukoplakia	Gut microbiota abundance (genus Christensenellaceae R 7group id.11283)	MR Egger	9	-1.01486	0.799138	0.244686	-2.58118	0.551445	0.362451	0.075685
ebi-a-GCST90016978	oral leukoplakia	Gut microbiota abundance (genus Christensenellaceae R 7group id.11283)	Weighted median	9	-0.0645292	0.319944	0.84016	-0.69162	0.562562	0.937509	0.500764
ebi-a-GCST90016978	oral leukoplakia	Gut microbiota abundance (genus Christensenellaceae R 7group id.11283)	Inverse variance weighted	9	0.0839047	0.237105	0.723435	-0.38082	0.54863	1.08753	0.683301
ebi-a-GCST90016978	oral leukoplakia	Gut microbiota abundance (genus Christensenellaceae R 7group id.11283)	Simple mode	9	0.0243209	0.471527	0.960129	-0.899872	0.948513	1.02462	0.406622
ebi-a-GCST90016978	oral leukoplakia	Gut microbiota abundance (genus Christensenellaceae R 7group id.11283)	Weighted mode	9	-0.108573	0.439197	0.810973	-0.969398	0.752252	0.897113	0.379311
ebi-a-GCST90016979	oral leukoplakia	Gut microbiota abundance (genus Clostridium innocuum group id.14397)	MR Egger	8	1.81773	0.580096	0.0202342	0.680746	2.95472	6.15789	1.97535
ebi-a-GCST90016979	oral leukoplakia	Gut microbiota abundance (genus Clostridium innocuum group id.14397)	Weighted median	8	-0.117322	0.186163	0.528558	-0.482201	0.247558	0.889299	0.617423
ebi-a-GCST90016979	oral leukoplakia	Gut microbiota abundance (genus Clostridium innocuum group id.14397)	Inverse variance weighted	8	-0.0311969	0.165505	0.850489	-0.355587	0.293193	0.969285	0.700762
ebi-a-GCST90016979	oral leukoplakia	Gut microbiota abundance (genus Clostridium innocuum group id.14397)	Simple mode	8	-0.372849	0.357105	0.331155	-1.07278	0.327077	0.688769	0.342058
ebi-a-GCST90016979	oral leukoplakia	Gut microbiota abundance (genus Clostridium innocuum group id.14397)	Weighted mode	8	-0.345842	0.37277	0.384405	-1.07647	0.384788	0.707624	0.340796
ebi-a-GCST90016980	oral leukoplakia	Gut microbiota abundance (genus Clostridium sensustricto1 id.1873)	MR Egger	7	-0.261119	0.59718	0.680169	-1.43159	0.909355	0.770189	0.238928
ebi-a-GCST90016980	oral leukoplakia	Gut microbiota abundance (genus Clostridium sensustricto1 id.1873)	Weighted median	7	0.0981725	0.290548	0.735448	-0.471302	0.667647	1.10315	0.624189
ebi-a-GCST90016980	oral leukoplakia	Gut microbiota abundance (genus Clostridium sensustricto1 id.1873)	Inverse variance weighted	7	-0.2108	0.21319	0.322765	-0.628652	0.207051	0.809936	0.53331
ebi-a-GCST90016980	oral leukoplakia	Gut microbiota abundance (genus Clostridium sensustricto1 id.1873)	Simple mode	7	0.223262	0.463343	0.646983	-0.684889	1.13141	1.25015	0.504146
ebi-a-GCST90016980	oral leukoplakia	Gut microbiota abundance (genus Clostridium sensustricto1 id.1873)	Weighted mode	7	0.247423	0.509334	0.644355	-0.750872	1.24572	1.28072	0.471955
ebi-a-GCST90016981	oral leukoplakia	Gut microbiota abundance (genus Collinsella id.815)	MR Egger	9	-0.566483	0.847593	0.525333	-2.22777	1.0948	0.567518	0.107769
ebi-a-GCST90016981	oral leukoplakia	Gut microbiota abundance (genus Collinsella id.815)	Weighted median	9	0.0814024	0.300175	0.786251	-0.506942	0.669746	1.08481	0.602335
ebi-a-GCST90016981	oral leukoplakia	Gut microbiota abundance (genus Collinsella id.815)	Inverse variance weighted	9	0.0939091	0.226872	0.678925	-0.35076	0.538578	1.09846	0.704153
ebi-a-GCST90016981	oral leukoplakia	Gut microbiota abundance (genus Collinsella id.815)	Simple mode	9	0.0817458	0.480208	0.869056	-0.859462	1.02295	1.08518	0.42339
ebi-a-GCST90016981	oral leukoplakia	Gut microbiota abundance (genus Collinsella id.815)	Weighted mode	9	0.0392823	0.467272	0.935068	-0.876571	0.955135	1.04006	0.416208
ebi-a-GCST90016982	oral leukoplakia	Gut microbiota abundance (genus Coprobacter id.949)	MR Egger	11	0.648252	0.510094	0.235647	-0.351532	1.64804	1.9122	0.703609
ebi-a-GCST90016982	oral leukoplakia	Gut microbiota abundance (genus Coprobacter id.949)	Weighted median	11	-0.19721	0.183721	0.283083	-0.557303	0.162883	0.821018	0.572752
ebi-a-GCST90016982	oral leukoplakia	Gut microbiota abundance (genus Coprobacter id.949)	Inverse variance weighted	11	-0.0992133	0.130684	0.447742	-0.355354	0.156927	0.90555	0.700926
ebi-a-GCST90016982	oral leukoplakia	Gut microbiota abundance (genus Coprobacter id.949)	Simple mode	11	-0.232266	0.282776	0.430578	-0.786506	0.321975	0.792736	0.455433
ebi-a-GCST90016982	oral leukoplakia	Gut microbiota abundance (genus Coprobacter id.949)	Weighted mode	11	-0.227148	0.278099	0.433077	-0.772221	0.317926	0.796803	0.461986
ebi-a-GCST90016983	oral leukoplakia	Gut microbiota abundance (genus Coprococcus1 id.11301)	MR Egger	11	-0.315707	0.561238	0.587498	-1.41573	0.784319	0.729273	0.242748
ebi-a-GCST90016983	oral leukoplakia	Gut microbiota abundance (genus Coprococcus1 id.11301)	Weighted median	11	0.034	0.258604	0.895399	-0.472864	0.540864	1.03458	0.623215
ebi-a-GCST90016983	oral leukoplakia	Gut microbiota abundance (genus Coprococcus1 id.11301)	Inverse variance weighted	11	-0.147264	0.216374	0.496124	-0.571358	0.276829	0.863066	0.564758
ebi-a-GCST90016983	oral leukoplakia	Gut microbiota abundance (genus Coprococcus1 id.11301)	Simple mode	11	0.0714348	0.393128	0.859442	-0.699095	0.841965	1.07405	0.497035
ebi-a-GCST90016983	oral leukoplakia	Gut microbiota abundance (genus Coprococcus1 id.11301)	Weighted mode	11	-0.0269894	0.358878	0.941535	-0.73039	0.676412	0.973372	0.481721
ebi-a-GCST90016984	oral leukoplakia	Gut microbiota abundance (genus Coprococcus2 id.11302)	MR Egger	8	-0.774975	1.61609	0.648535	-3.94251	2.39256	0.460715	0.0193995
ebi-a-GCST90016984	oral leukoplakia	Gut microbiota abundance (genus Coprococcus2 id.11302)	Weighted median	8	-0.0412697	0.266863	0.877099	-0.56432	0.481781	0.95957	0.568747
ebi-a-GCST90016984	oral leukoplakia	Gut microbiota abundance (genus Coprococcus2 id.11302)	Inverse variance weighted	8	0.0160997	0.204603	0.937281	-0.384923	0.417122	1.01623	0.680503
ebi-a-GCST90016984	oral leukoplakia	Gut microbiota abundance (genus Coprococcus2 id.11302)	Simple mode	8	-0.0436261	0.408397	0.917927	-0.844084	0.756831	0.957312	0.429951
ebi-a-GCST90016984	oral leukoplakia	Gut microbiota abundance (genus Coprococcus2 id.11302)	Weighted mode	8	-0.0588596	0.412833	0.890643	-0.868012	0.750293	0.942839	0.419785
ebi-a-GCST90016985	oral leukoplakia	Gut microbiota abundance (genus Coprococcus3 id.11303)	MR Egger	9	-0.380083	1.26633	0.772783	-2.86209	2.10192	0.683805	0.0571494
ebi-a-GCST90016985	oral leukoplakia	Gut microbiota abundance (genus Coprococcus3 id.11303)	Weighted median	9	-0.200023	0.287407	0.486456	-0.763341	0.363295	0.818712	0.466107
ebi-a-GCST90016985	oral leukoplakia	Gut microbiota abundance (genus Coprococcus3 id.11303)	Inverse variance weighted	9	-0.088675	0.231113	0.701211	-0.541657	0.364307	0.915143	0.581784
ebi-a-GCST90016985	oral leukoplakia	Gut microbiota abundance (genus Coprococcus3 id.11303)	Simple mode	9	-0.234434	0.438473	0.60742	-1.09384	0.624973	0.791018	0.334928
ebi-a-GCST90016985	oral leukoplakia	Gut microbiota abundance (genus Coprococcus3 id.11303)	Weighted mode	9	-0.271654	0.43066	0.545776	-1.11575	0.57244	0.762118	0.32767
ebi-a-GCST90016986	oral leukoplakia	Gut microbiota abundance (genus Defluviitaleaceae UCG011 id.11287)	MR Egger	9	0.288325	0.638646	0.665311	-0.963421	1.54007	1.33419	0.381585
ebi-a-GCST90016986	oral leukoplakia	Gut microbiota abundance (genus Defluviitaleaceae UCG011 id.11287)	Weighted median	9	-0.0885224	0.224343	0.69315	-0.528235	0.351191	0.915283	0.589645
ebi-a-GCST90016986	oral leukoplakia	Gut microbiota abundance (genus Defluviitaleaceae UCG011 id.11287)	Inverse variance weighted	9	0.0210669	0.167921	0.900162	-0.308058	0.350192	1.02129	0.734873
ebi-a-GCST90016986	oral leukoplakia	Gut microbiota abundance (genus Defluviitaleaceae UCG011 id.11287)	Simple mode	9	-0.181341	0.393339	0.657052	-0.952286	0.589603	0.834151	0.385858
ebi-a-GCST90016986	oral leukoplakia	Gut microbiota abundance (genus Defluviitaleaceae UCG011 id.11287)	Weighted mode	9	-0.211562	0.353725	0.566319	-0.904863	0.48174	0.809319	0.404597
ebi-a-GCST90016987	oral leukoplakia	Gut microbiota abundance (genus Desulfovibrio id.3173)	MR Egger	9	-0.0126252	0.506903	0.980825	-1.00615	0.980904	0.987454	0.365622
ebi-a-GCST90016987	oral leukoplakia	Gut microbiota abundance (genus Desulfovibrio id.3173)	Weighted median	9	0.256577	0.22632	0.256923	-0.18701	0.700163	1.2925	0.829436
ebi-a-GCST90016987	oral leukoplakia	Gut microbiota abundance (genus Desulfovibrio id.3173)	Inverse variance weighted	9	0.282651	0.17085	0.0980493	-0.0522142	0.617517	1.32664	0.949126
ebi-a-GCST90016987	oral leukoplakia	Gut microbiota abundance (genus Desulfovibrio id.3173)	Simple mode	9	0.153792	0.321064	0.644752	-0.475494	0.783078	1.16625	0.621578
ebi-a-GCST90016987	oral leukoplakia	Gut microbiota abundance (genus Desulfovibrio id.3173)	Weighted mode	9	0.159651	0.30729	0.617445	-0.442637	0.761938	1.1731	0.642341
ebi-a-GCST90016988	oral leukoplakia	Gut microbiota abundance (genus Dialister id.2183)	MR Egger	11	-0.0139728	1.0186	0.989355	-2.01043	1.98248	0.986124	0.133932
ebi-a-GCST90016988	oral leukoplakia	Gut microbiota abundance (genus Dialister id.2183)	Weighted median	11	0.461905	0.25361	0.0685581	-0.0351704	0.958981	1.58709	0.965441
ebi-a-GCST90016988	oral leukoplakia	Gut microbiota abundance (genus Dialister id.2183)	Inverse variance weighted	11	0.325506	0.236545	0.168796	-0.138123	0.789135	1.38473	0.870992
ebi-a-GCST90016988	oral leukoplakia	Gut microbiota abundance (genus Dialister id.2183)	Simple mode	11	0.559433	0.400449	0.192635	-0.225447	1.34431	1.74968	0.798159
ebi-a-GCST90016988	oral leukoplakia	Gut microbiota abundance (genus Dialister id.2183)	Weighted mode	11	0.55119	0.382092	0.179724	-0.197709	1.30009	1.73532	0.820609
ebi-a-GCST90016989	oral leukoplakia	Gut microbiota abundance (genus Dorea id.1997)	MR Egger	10	0.256664	0.62254	0.690957	-0.963514	1.47684	1.29261	0.38155
ebi-a-GCST90016989	oral leukoplakia	Gut microbiota abundance (genus Dorea id.1997)	Weighted median	10	0.530599	0.287762	0.0652009	-0.0334154	1.09461	1.69995	0.967137
ebi-a-GCST90016989	oral leukoplakia	Gut microbiota abundance (genus Dorea id.1997)	Inverse variance weighted	10	0.486114	0.223974	0.0299766	0.0471239	0.925103	1.62598	1.04825
ebi-a-GCST90016989	oral leukoplakia	Gut microbiota abundance (genus Dorea id.1997)	Simple mode	10	0.569551	0.431888	0.219822	-0.276949	1.41605	1.76747	0.758093
ebi-a-GCST90016989	oral leukoplakia	Gut microbiota abundance (genus Dorea id.1997)	Weighted mode	10	0.569551	0.401311	0.189526	-0.21702	1.35612	1.76747	0.804914
ebi-a-GCST90016990	oral leukoplakia	Gut microbiota abundance (genus Eggerthella id.819)	MR Egger	10	0.122836	0.781655	0.879022	-1.40921	1.65488	1.1307	0.244337
ebi-a-GCST90016990	oral leukoplakia	Gut microbiota abundance (genus Eggerthella id.819)	Weighted median	10	0.132416	0.184213	0.472252	-0.228641	0.493473	1.14158	0.795614
ebi-a-GCST90016990	oral leukoplakia	Gut microbiota abundance (genus Eggerthella id.819)	Inverse variance weighted	10	0.0587122	0.159017	0.711964	-0.252961	0.370386	1.06047	0.776498
ebi-a-GCST90016990	oral leukoplakia	Gut microbiota abundance (genus Eggerthella id.819)	Simple mode	10	0.274104	0.316322	0.408705	-0.345888	0.894095	1.31535	0.707591
ebi-a-GCST90016990	oral leukoplakia	Gut microbiota abundance (genus Eggerthella id.819)	Weighted mode	10	0.242288	0.303808	0.445688	-0.353176	0.837753	1.27416	0.702454
ebi-a-GCST90016991	oral leukoplakia	Gut microbiota abundance (genus Eisenbergiella id.11304)	MR Egger	11	-0.594311	0.88566	0.519046	-2.3302	1.14158	0.551943	0.0972759
ebi-a-GCST90016991	oral leukoplakia	Gut microbiota abundance (genus Eisenbergiella id.11304)	Weighted median	11	0.088702	0.157367	0.572983	-0.219737	0.397141	1.09275	0.80273
ebi-a-GCST90016991	oral leukoplakia	Gut microbiota abundance (genus Eisenbergiella id.11304)	Inverse variance weighted	11	0.112117	0.119672	0.348826	-0.122441	0.346675	1.11864	0.884758
ebi-a-GCST90016991	oral leukoplakia	Gut microbiota abundance (genus Eisenbergiella id.11304)	Simple mode	11	0.11878	0.249983	0.644888	-0.371188	0.608747	1.12612	0.689914
ebi-a-GCST90016991	oral leukoplakia	Gut microbiota abundance (genus Eisenbergiella id.11304)	Weighted mode	11	0.11878	0.246396	0.640135	-0.364157	0.601716	1.12612	0.694782
ebi-a-GCST90016992	oral leukoplakia	Gut microbiota abundance (genus Enterorhabdus id.820)	MR Egger	6	0.818756	0.502258	0.178403	-0.165669	1.80318	2.26768	0.847326
ebi-a-GCST90016992	oral leukoplakia	Gut microbiota abundance (genus Enterorhabdus id.820)	Weighted median	6	0.0395226	0.258197	0.878342	-0.466543	0.545588	1.04031	0.627167
ebi-a-GCST90016992	oral leukoplakia	Gut microbiota abundance (genus Enterorhabdus id.820)	Inverse variance weighted	6	-0.101195	0.227255	0.656108	-0.546616	0.344225	0.903756	0.578906
ebi-a-GCST90016992	oral leukoplakia	Gut microbiota abundance (genus Enterorhabdus id.820)	Simple mode	6	0.00349223	0.356789	0.992569	-0.695815	0.702799	1.0035	0.498668
ebi-a-GCST90016992	oral leukoplakia	Gut microbiota abundance (genus Enterorhabdus id.820)	Weighted mode	6	0.0199443	0.290719	0.947964	-0.549865	0.589753	1.02014	0.577028
ebi-a-GCST90016993	oral leukoplakia	Gut microbiota abundance (genus Erysipelatoclostridium id.11381)	MR Egger	15	0.715324	0.522118	0.193871	-0.308028	1.73868	2.04485	0.734895
ebi-a-GCST90016993	oral leukoplakia	Gut microbiota abundance (genus Erysipelatoclostridium id.11381)	Weighted median	15	0.0892334	0.17348	0.60699	-0.250787	0.429253	1.09334	0.778188
ebi-a-GCST90016993	oral leukoplakia	Gut microbiota abundance (genus Erysipelatoclostridium id.11381)	Inverse variance weighted	15	0.0786712	0.132872	0.553794	-0.181758	0.3391	1.08185	0.833803
ebi-a-GCST90016993	oral leukoplakia	Gut microbiota abundance (genus Erysipelatoclostridium id.11381)	Simple mode	15	0.107315	0.278033	0.705314	-0.43763	0.65226	1.11329	0.645565
ebi-a-GCST90016993	oral leukoplakia	Gut microbiota abundance (genus Erysipelatoclostridium id.11381)	Weighted mode	15	0.123057	0.287042	0.67466	-0.439546	0.685659	1.13095	0.644329
ebi-a-GCST90016994	oral leukoplakia	Gut microbiota abundance (genus Erysipelotrichaceae UCG003 id.11384)	Wald ratio	1	0.332902	0.522722	0.524214	-0.691632	1.35744	1.39501	0.500758
ebi-a-GCST90016995	oral leukoplakia	Gut microbiota abundance (genus Escherichia Shigella id.3504)	MR Egger	10	0.825093	0.60022	0.20651	-0.351337	2.00152	2.28209	0.703746
ebi-a-GCST90016995	oral leukoplakia	Gut microbiota abundance (genus Escherichia Shigella id.3504)	Weighted median	10	0.151258	0.252665	0.549408	-0.343967	0.646482	1.1633	0.708953
ebi-a-GCST90016995	oral leukoplakia	Gut microbiota abundance (genus Escherichia Shigella id.3504)	Inverse variance weighted	10	0.0402654	0.193317	0.835005	-0.338636	0.419167	1.04109	0.712742
ebi-a-GCST90016995	oral leukoplakia	Gut microbiota abundance (genus Escherichia Shigella id.3504)	Simple mode	10	0.210618	0.423537	0.63091	-0.619515	1.04075	1.23444	0.538206
ebi-a-GCST90016995	oral leukoplakia	Gut microbiota abundance (genus Escherichia Shigella id.3504)	Weighted mode	10	0.20513	0.411391	0.630002	-0.601196	1.01146	1.22768	0.548156
ebi-a-GCST90016996	oral leukoplakia	Gut microbiota abundance (genus Eubacterium brachy group id.11296)	MR Egger	10	0.486706	0.435842	0.296536	-0.367545	1.34096	1.62695	0.692432
ebi-a-GCST90016996	oral leukoplakia	Gut microbiota abundance (genus Eubacterium brachy group id.11296)	Weighted median	10	-0.117557	0.147808	0.426416	-0.40726	0.172146	0.88909	0.665471
ebi-a-GCST90016996	oral leukoplakia	Gut microbiota abundance (genus Eubacterium brachy group id.11296)	Inverse variance weighted	10	-0.0897793	0.108301	0.407118	-0.30205	0.122491	0.914133	0.739301
ebi-a-GCST90016996	oral leukoplakia	Gut microbiota abundance (genus Eubacterium brachy group id.11296)	Simple mode	10	-0.12217	0.254846	0.643096	-0.621669	0.377328	0.884998	0.537048
ebi-a-GCST90016996	oral leukoplakia	Gut microbiota abundance (genus Eubacterium brachy group id.11296)	Weighted mode	10	-0.110153	0.257863	0.679287	-0.615565	0.395258	0.895697	0.540336
ebi-a-GCST90016997	oral leukoplakia	Gut microbiota abundance (genus Eubacterium coprostanoligenes group id.11375)	MR Egger	13	0.65057	0.835809	0.452768	-0.987615	2.28875	1.91663	0.372464
ebi-a-GCST90016997	oral leukoplakia	Gut microbiota abundance (genus Eubacterium coprostanoligenes group id.11375)	Weighted median	13	0.121114	0.287936	0.674025	-0.443239	0.685468	1.12875	0.641954
ebi-a-GCST90016997	oral leukoplakia	Gut microbiota abundance (genus Eubacterium coprostanoligenes group id.11375)	Inverse variance weighted	13	-0.0234361	0.210371	0.911296	-0.435763	0.388891	0.976836	0.646771
ebi-a-GCST90016997	oral leukoplakia	Gut microbiota abundance (genus Eubacterium coprostanoligenes group id.11375)	Simple mode	13	0.239309	0.462089	0.613952	-0.666386	1.145	1.27037	0.513561
ebi-a-GCST90016997	oral leukoplakia	Gut microbiota abundance (genus Eubacterium coprostanoligenes group id.11375)	Weighted mode	13	0.179722	0.429044	0.682698	-0.661205	1.02065	1.19688	0.516229
ebi-a-GCST90016998	oral leukoplakia	Gut microbiota abundance (genus Eubacterium eligens group id.14372)	MR Egger	7	1.356	0.942383	0.209707	-0.491073	3.20307	3.88063	0.61197
ebi-a-GCST90016998	oral leukoplakia	Gut microbiota abundance (genus Eubacterium eligens group id.14372)	Weighted median	7	-0.301633	0.334246	0.366829	-0.956754	0.353488	0.739609	0.384138
ebi-a-GCST90016998	oral leukoplakia	Gut microbiota abundance (genus Eubacterium eligens group id.14372)	Inverse variance weighted	7	0.0127999	0.244019	0.958167	-0.465477	0.491077	1.01288	0.627836
ebi-a-GCST90016998	oral leukoplakia	Gut microbiota abundance (genus Eubacterium eligens group id.14372)	Simple mode	7	-0.410657	0.470603	0.416421	-1.33304	0.511725	0.663214	0.263675
ebi-a-GCST90016998	oral leukoplakia	Gut microbiota abundance (genus Eubacterium eligens group id.14372)	Weighted mode	7	-0.406507	0.517134	0.461729	-1.42009	0.607075	0.665973	0.241693
ebi-a-GCST90016999	oral leukoplakia	Gut microbiota abundance (genus Eubacterium fissicatena group id.14373)	MR Egger	9	-0.879245	0.598064	0.184983	-2.05145	0.292961	0.415096	0.128548
ebi-a-GCST90016999	oral leukoplakia	Gut microbiota abundance (genus Eubacterium fissicatena group id.14373)	Weighted median	9	0.0898493	0.160827	0.576388	-0.225373	0.405071	1.09401	0.798219
ebi-a-GCST90016999	oral leukoplakia	Gut microbiota abundance (genus Eubacterium fissicatena group id.14373)	Inverse variance weighted	9	0.00455482	0.115266	0.968479	-0.221366	0.230475	1.00457	0.801423
ebi-a-GCST90016999	oral leukoplakia	Gut microbiota abundance (genus Eubacterium fissicatena group id.14373)	Simple mode	9	0.150344	0.25951	0.578304	-0.358295	0.658984	1.16223	0.698867
ebi-a-GCST90016999	oral leukoplakia	Gut microbiota abundance (genus Eubacterium fissicatena group id.14373)	Weighted mode	9	0.134282	0.252416	0.609186	-0.360453	0.629017	1.14372	0.69736
ebi-a-GCST90017000	oral leukoplakia	Gut microbiota abundance (genus Eubacterium hallii group id.11338)	MR Egger	14	0.151576	0.385338	0.700954	-0.603687	0.906838	1.16367	0.546792
ebi-a-GCST90017000	oral leukoplakia	Gut microbiota abundance (genus Eubacterium hallii group id.11338)	Weighted median	14	-0.0277709	0.229551	0.903707	-0.477691	0.422149	0.972611	0.620214
ebi-a-GCST90017000	oral leukoplakia	Gut microbiota abundance (genus Eubacterium hallii group id.11338)	Inverse variance weighted	14	0.0456328	0.178798	0.798553	-0.304812	0.396077	1.04669	0.737262
ebi-a-GCST90017000	oral leukoplakia	Gut microbiota abundance (genus Eubacterium hallii group id.11338)	Simple mode	14	0.0356994	0.327299	0.914811	-0.605808	0.677206	1.03634	0.545634
ebi-a-GCST90017000	oral leukoplakia	Gut microbiota abundance (genus Eubacterium hallii group id.11338)	Weighted mode	14	-0.0751817	0.306305	0.809942	-0.675539	0.525176	0.927575	0.508882
ebi-a-GCST90017001	oral leukoplakia	Gut microbiota abundance (genus Eubacterium nodatum group id.11297)	MR Egger	11	-0.0327521	0.418665	0.939357	-0.853335	0.787831	0.967778	0.425992
ebi-a-GCST90017001	oral leukoplakia	Gut microbiota abundance (genus Eubacterium nodatum group id.11297)	Weighted median	11	-0.0142984	0.127418	0.910652	-0.264038	0.235441	0.985803	0.767944
ebi-a-GCST90017001	oral leukoplakia	Gut microbiota abundance (genus Eubacterium nodatum group id.11297)	Inverse variance weighted	11	-0.0966256	0.0939953	0.303958	-0.280856	0.0876052	0.907896	0.755137
ebi-a-GCST90017001	oral leukoplakia	Gut microbiota abundance (genus Eubacterium nodatum group id.11297)	Simple mode	11	0.0111946	0.198701	0.956181	-0.378259	0.400648	1.01126	0.685053
ebi-a-GCST90017001	oral leukoplakia	Gut microbiota abundance (genus Eubacterium nodatum group id.11297)	Weighted mode	11	0.0139311	0.178182	0.939224	-0.335306	0.363168	1.01403	0.71512
ebi-a-GCST90017002	oral leukoplakia	Gut microbiota abundance (genus Eubacterium oxidoreducens group id.11339)	MR Egger	5	-0.402151	0.635365	0.571723	-1.64747	0.843164	0.66888	0.192537
ebi-a-GCST90017002	oral leukoplakia	Gut microbiota abundance (genus Eubacterium oxidoreducens group id.11339)	Weighted median	5	0.0323363	0.214696	0.88028	-0.388468	0.453141	1.03286	0.678095
ebi-a-GCST90017002	oral leukoplakia	Gut microbiota abundance (genus Eubacterium oxidoreducens group id.11339)	Inverse variance weighted	5	0.103979	0.172057	0.545626	-0.233253	0.441211	1.10958	0.791953
ebi-a-GCST90017002	oral leukoplakia	Gut microbiota abundance (genus Eubacterium oxidoreducens group id.11339)	Simple mode	5	0.00662117	0.283805	0.982505	-0.549637	0.562879	1.00664	0.577159
ebi-a-GCST90017002	oral leukoplakia	Gut microbiota abundance (genus Eubacterium oxidoreducens group id.11339)	Weighted mode	5	0.0142179	0.272886	0.960946	-0.520638	0.549074	1.01432	0.594141
ebi-a-GCST90017003	oral leukoplakia	Gut microbiota abundance (genus Eubacterium rectale group id.14374)	MR Egger	8	-0.125164	0.976312	0.902179	-2.03874	1.78841	0.882352	0.130193
ebi-a-GCST90017003	oral leukoplakia	Gut microbiota abundance (genus Eubacterium rectale group id.14374)	Weighted median	8	0.261907	0.332184	0.43044	-0.389175	0.912988	1.29941	0.677616
ebi-a-GCST90017003	oral leukoplakia	Gut microbiota abundance (genus Eubacterium rectale group id.14374)	Inverse variance weighted	8	0.29094	0.251438	0.24723	-0.201879	0.78376	1.33768	0.817194
ebi-a-GCST90017003	oral leukoplakia	Gut microbiota abundance (genus Eubacterium rectale group id.14374)	Simple mode	8	0.0807347	0.532388	0.883744	-0.962745	1.12421	1.08408	0.381843
ebi-a-GCST90017003	oral leukoplakia	Gut microbiota abundance (genus Eubacterium rectale group id.14374)	Weighted mode	8	0.0988856	0.469808	0.839288	-0.821937	1.01971	1.10394	0.439579
ebi-a-GCST90017004	oral leukoplakia	Gut microbiota abundance (genus Eubacterium ruminantium group id.11340)	MR Egger	18	-0.28387	0.418153	0.506924	-1.10345	0.53571	0.752864	0.331725
ebi-a-GCST90017004	oral leukoplakia	Gut microbiota abundance (genus Eubacterium ruminantium group id.11340)	Weighted median	18	0.0289872	0.155778	0.852382	-0.276338	0.334312	1.02941	0.758556
ebi-a-GCST90017004	oral leukoplakia	Gut microbiota abundance (genus Eubacterium ruminantium group id.11340)	Inverse variance weighted	18	-0.0249559	0.12304	0.83927	-0.266114	0.216202	0.975353	0.766352
ebi-a-GCST90017004	oral leukoplakia	Gut microbiota abundance (genus Eubacterium ruminantium group id.11340)	Simple mode	18	0.165088	0.335834	0.629304	-0.493145	0.823322	1.1795	0.610703
ebi-a-GCST90017004	oral leukoplakia	Gut microbiota abundance (genus Eubacterium ruminantium group id.11340)	Weighted mode	18	0.11168	0.333394	0.741739	-0.541773	0.765132	1.11815	0.581716
ebi-a-GCST90017005	oral leukoplakia	Gut microbiota abundance (genus Eubacterium ventriosum group id.11341)	MR Egger	15	-0.126338	0.881113	0.888185	-1.85332	1.60064	0.881317	0.156716
ebi-a-GCST90017005	oral leukoplakia	Gut microbiota abundance (genus Eubacterium ventriosum group id.11341)	Weighted median	15	-0.01801	0.232407	0.938231	-0.473527	0.437507	0.982151	0.622802
ebi-a-GCST90017005	oral leukoplakia	Gut microbiota abundance (genus Eubacterium ventriosum group id.11341)	Inverse variance weighted	15	-0.0208866	0.189449	0.912212	-0.392207	0.350434	0.97933	0.675564
ebi-a-GCST90017005	oral leukoplakia	Gut microbiota abundance (genus Eubacterium ventriosum group id.11341)	Simple mode	15	-0.263994	0.378263	0.496661	-1.00539	0.477401	0.767978	0.365902
ebi-a-GCST90017005	oral leukoplakia	Gut microbiota abundance (genus Eubacterium ventriosum group id.11341)	Weighted mode	15	-0.144326	0.389301	0.716388	-0.907356	0.618704	0.865606	0.40359
ebi-a-GCST90017006	oral leukoplakia	Gut microbiota abundance (genus Eubacterium xylanophilum group id.14375)	MR Egger	9	0.117384	0.551299	0.837455	-0.963162	1.19793	1.12455	0.381684
ebi-a-GCST90017006	oral leukoplakia	Gut microbiota abundance (genus Eubacterium xylanophilum group id.14375)	Weighted median	9	-0.228429	0.241731	0.344675	-0.702222	0.245365	0.795783	0.495483
ebi-a-GCST90017006	oral leukoplakia	Gut microbiota abundance (genus Eubacterium xylanophilum group id.14375)	Inverse variance weighted	9	-0.171645	0.184411	0.351969	-0.533091	0.1898	0.842278	0.586789
ebi-a-GCST90017006	oral leukoplakia	Gut microbiota abundance (genus Eubacterium xylanophilum group id.14375)	Simple mode	9	-0.445571	0.398201	0.295627	-1.22604	0.334903	0.640458	0.293451
ebi-a-GCST90017006	oral leukoplakia	Gut microbiota abundance (genus Eubacterium xylanophilum group id.14375)	Weighted mode	9	-0.375393	0.373801	0.344659	-1.10804	0.357257	0.687019	0.330205
ebi-a-GCST90017007	oral leukoplakia	Gut microbiota abundance (genus Faecalibacterium id.2057)	MR Egger	10	-0.0813684	0.33267	0.812929	-0.733402	0.570666	0.921854	0.480272
ebi-a-GCST90017007	oral leukoplakia	Gut microbiota abundance (genus Faecalibacterium id.2057)	Weighted median	10	-0.110808	0.214187	0.604917	-0.530614	0.308998	0.895111	0.588244
ebi-a-GCST90017007	oral leukoplakia	Gut microbiota abundance (genus Faecalibacterium id.2057)	Inverse variance weighted	10	-0.215891	0.170357	0.205053	-0.549791	0.118009	0.805823	0.57707
ebi-a-GCST90017007	oral leukoplakia	Gut microbiota abundance (genus Faecalibacterium id.2057)	Simple mode	10	-0.229649	0.328735	0.502462	-0.873969	0.414671	0.794813	0.417292
ebi-a-GCST90017007	oral leukoplakia	Gut microbiota abundance (genus Faecalibacterium id.2057)	Weighted mode	10	-0.107582	0.256131	0.684314	-0.6096	0.394435	0.898002	0.543568
ebi-a-GCST90017008	oral leukoplakia	Gut microbiota abundance (genus Family XIII AD3011 group id.11293)	MR Egger	13	0.667321	1.04389	0.535737	-1.37871	2.71335	1.94901	0.251904
ebi-a-GCST90017008	oral leukoplakia	Gut microbiota abundance (genus Family XIII AD3011 group id.11293)	Weighted median	13	0.171218	0.256179	0.503907	-0.330892	0.673328	1.18675	0.718283
ebi-a-GCST90017008	oral leukoplakia	Gut microbiota abundance (genus Family XIII AD3011 group id.11293)	Inverse variance weighted	13	0.25758	0.212119	0.224625	-0.158172	0.673333	1.2938	0.853703
ebi-a-GCST90017008	oral leukoplakia	Gut microbiota abundance (genus Family XIII AD3011 group id.11293)	Simple mode	13	-0.163463	0.483403	0.741092	-1.11093	0.784006	0.849198	0.329252
ebi-a-GCST90017008	oral leukoplakia	Gut microbiota abundance (genus Family XIII AD3011 group id.11293)	Weighted mode	13	0.0835476	0.470306	0.861965	-0.838253	1.00535	1.08714	0.432465
ebi-a-GCST90017009	oral leukoplakia	Gut microbiota abundance (genus Family XIII UCG001 id.11294)	MR Egger	8	-0.0966125	1.05432	0.929971	-2.16308	1.96985	0.907908	0.114971
ebi-a-GCST90017009	oral leukoplakia	Gut microbiota abundance (genus Family XIII UCG001 id.11294)	Weighted median	8	-0.0977628	0.309417	0.752035	-0.704221	0.508696	0.906864	0.494494
ebi-a-GCST90017009	oral leukoplakia	Gut microbiota abundance (genus Family XIII UCG001 id.11294)	Inverse variance weighted	8	-0.15695	0.316175	0.61961	-0.776654	0.462753	0.854746	0.459942
ebi-a-GCST90017009	oral leukoplakia	Gut microbiota abundance (genus Family XIII UCG001 id.11294)	Simple mode	8	-0.129719	0.537889	0.81634	-1.18398	0.924543	0.878342	0.306058
ebi-a-GCST90017009	oral leukoplakia	Gut microbiota abundance (genus Family XIII UCG001 id.11294)	Weighted mode	8	-0.0456213	0.454006	0.922776	-0.935474	0.844231	0.955404	0.3924
ebi-a-GCST90017010	oral leukoplakia	Gut microbiota abundance (genus Flavonifractor id.2059)	MR Egger	5	-1.12562	1.03539	0.356515	-3.15498	0.903748	0.324452	0.0426392
ebi-a-GCST90017010	oral leukoplakia	Gut microbiota abundance (genus Flavonifractor id.2059)	Weighted median	5	0.265107	0.357537	0.458402	-0.435665	0.965879	1.30357	0.646834
ebi-a-GCST90017010	oral leukoplakia	Gut microbiota abundance (genus Flavonifractor id.2059)	Inverse variance weighted	5	0.375126	0.296677	0.206078	-0.206361	0.956613	1.45517	0.813539
ebi-a-GCST90017010	oral leukoplakia	Gut microbiota abundance (genus Flavonifractor id.2059)	Simple mode	5	-0.00290413	0.487662	0.995534	-0.958721	0.952912	0.9971	0.383383
ebi-a-GCST90017010	oral leukoplakia	Gut microbiota abundance (genus Flavonifractor id.2059)	Weighted mode	5	0.0621466	0.477882	0.902808	-0.874502	0.998796	1.06412	0.41707
ebi-a-GCST90017011	oral leukoplakia	Gut microbiota abundance (genus Fusicatenibacter id.11305)	MR Egger	18	-0.487234	0.621239	0.444325	-1.70486	0.730395	0.614323	0.181797
ebi-a-GCST90017011	oral leukoplakia	Gut microbiota abundance (genus Fusicatenibacter id.11305)	Weighted median	18	0.121379	0.231589	0.6002	-0.332536	0.575294	1.12905	0.717103
ebi-a-GCST90017011	oral leukoplakia	Gut microbiota abundance (genus Fusicatenibacter id.11305)	Inverse variance weighted	18	0.0969448	0.165834	0.558824	-0.22809	0.42198	1.1018	0.796053
ebi-a-GCST90017011	oral leukoplakia	Gut microbiota abundance (genus Fusicatenibacter id.11305)	Simple mode	18	0.0380824	0.419846	0.928787	-0.784816	0.860981	1.03882	0.456204
ebi-a-GCST90017011	oral leukoplakia	Gut microbiota abundance (genus Fusicatenibacter id.11305)	Weighted mode	18	0.000445904	0.385307	0.99909	-0.754756	0.755648	1.00045	0.470125
ebi-a-GCST90017012	oral leukoplakia	Gut microbiota abundance (genus Gordonibacter id.821)	MR Egger	11	0.287376	0.413229	0.504338	-0.522553	1.09731	1.33293	0.593004
ebi-a-GCST90017012	oral leukoplakia	Gut microbiota abundance (genus Gordonibacter id.821)	Weighted median	11	-0.105864	0.130414	0.416932	-0.361476	0.149747	0.899547	0.696647
ebi-a-GCST90017012	oral leukoplakia	Gut microbiota abundance (genus Gordonibacter id.821)	Inverse variance weighted	11	-0.127139	0.0976184	0.192779	-0.318471	0.0641936	0.880612	0.72726
ebi-a-GCST90017012	oral leukoplakia	Gut microbiota abundance (genus Gordonibacter id.821)	Simple mode	11	-0.106445	0.203358	0.612071	-0.505027	0.292137	0.899024	0.603489
ebi-a-GCST90017012	oral leukoplakia	Gut microbiota abundance (genus Gordonibacter id.821)	Weighted mode	11	-0.106445	0.20248	0.61055	-0.503306	0.290415	0.899024	0.604529
ebi-a-GCST90017013	oral leukoplakia	Gut microbiota abundance (genus Haemophilus id.3698)	MR Egger	9	-0.274182	0.324363	0.425893	-0.909935	0.36157	0.760193	0.402551
ebi-a-GCST90017013	oral leukoplakia	Gut microbiota abundance (genus Haemophilus id.3698)	Weighted median	9	-0.157043	0.194387	0.419153	-0.538041	0.223955	0.854667	0.583891
ebi-a-GCST90017013	oral leukoplakia	Gut microbiota abundance (genus Haemophilus id.3698)	Inverse variance weighted	9	-0.00847699	0.145078	0.953406	-0.292829	0.275876	0.991559	0.746149
ebi-a-GCST90017013	oral leukoplakia	Gut microbiota abundance (genus Haemophilus id.3698)	Simple mode	9	-0.150987	0.305979	0.634951	-0.750706	0.448732	0.859859	0.472033
ebi-a-GCST90017013	oral leukoplakia	Gut microbiota abundance (genus Haemophilus id.3698)	Weighted mode	9	-0.173685	0.244014	0.496828	-0.651952	0.304582	0.840562	0.521028
ebi-a-GCST90017014	oral leukoplakia	Gut microbiota abundance (genus Holdemanella id.11393)	MR Egger	11	-0.0469171	0.435315	0.916537	-0.900134	0.806299	0.954167	0.406515
ebi-a-GCST90017014	oral leukoplakia	Gut microbiota abundance (genus Holdemanella id.11393)	Weighted median	11	0.0373324	0.185339	0.840364	-0.325932	0.400597	1.03804	0.721854
ebi-a-GCST90017014	oral leukoplakia	Gut microbiota abundance (genus Holdemanella id.11393)	Inverse variance weighted	11	-0.11269	0.144799	0.436421	-0.396497	0.171116	0.893427	0.672672
ebi-a-GCST90017014	oral leukoplakia	Gut microbiota abundance (genus Holdemanella id.11393)	Simple mode	11	0.158096	0.364254	0.673485	-0.555843	0.872034	1.17128	0.573589
ebi-a-GCST90017014	oral leukoplakia	Gut microbiota abundance (genus Holdemanella id.11393)	Weighted mode	11	0.24088	0.368116	0.527643	-0.480628	0.962388	1.27237	0.618395
ebi-a-GCST90017015	oral leukoplakia	Gut microbiota abundance (genus Holdemania id.2157)	MR Egger	15	-0.445453	0.452364	0.342734	-1.33209	0.44118	0.640534	0.263926
ebi-a-GCST90017015	oral leukoplakia	Gut microbiota abundance (genus Holdemania id.2157)	Weighted median	15	-0.0731358	0.184393	0.69164	-0.434545	0.288274	0.929475	0.647559
ebi-a-GCST90017015	oral leukoplakia	Gut microbiota abundance (genus Holdemania id.2157)	Inverse variance weighted	15	0.0121567	0.148555	0.93478	-0.279011	0.303325	1.01223	0.756531
ebi-a-GCST90017015	oral leukoplakia	Gut microbiota abundance (genus Holdemania id.2157)	Simple mode	15	-0.050923	0.264374	0.850025	-0.569095	0.467249	0.950352	0.566037
ebi-a-GCST90017015	oral leukoplakia	Gut microbiota abundance (genus Holdemania id.2157)	Weighted mode	15	-0.0958883	0.268002	0.725838	-0.621172	0.429396	0.908566	0.537314
ebi-a-GCST90017016	oral leukoplakia	Gut microbiota abundance (genus Howardella id.2000)	MR Egger	10	0.157563	0.394571	0.700101	-0.615796	0.930921	1.17065	0.540211
ebi-a-GCST90017016	oral leukoplakia	Gut microbiota abundance (genus Howardella id.2000)	Weighted median	10	0.197011	0.123382	0.110319	-0.0448168	0.43884	1.21776	0.956173
ebi-a-GCST90017016	oral leukoplakia	Gut microbiota abundance (genus Howardella id.2000)	Inverse variance weighted	10	0.10238	0.0962355	0.287397	-0.0862415	0.291002	1.1078	0.917373
ebi-a-GCST90017016	oral leukoplakia	Gut microbiota abundance (genus Howardella id.2000)	Simple mode	10	0.204199	0.187801	0.305157	-0.163891	0.57229	1.22654	0.848834
ebi-a-GCST90017016	oral leukoplakia	Gut microbiota abundance (genus Howardella id.2000)	Weighted mode	10	0.211333	0.179573	0.269436	-0.140631	0.563297	1.23532	0.86881
ebi-a-GCST90017017	oral leukoplakia	Gut microbiota abundance (genus Hungatella id.11306)	MR Egger	5	-0.014608	0.939669	0.988573	-1.85636	1.82714	0.985498	0.15624
ebi-a-GCST90017017	oral leukoplakia	Gut microbiota abundance (genus Hungatella id.11306)	Weighted median	5	0.176445	0.189521	0.351852	-0.195017	0.547906	1.19297	0.822821
ebi-a-GCST90017017	oral leukoplakia	Gut microbiota abundance (genus Hungatella id.11306)	Inverse variance weighted	5	0.189767	0.154782	0.220187	-0.113605	0.49314	1.20897	0.892611
ebi-a-GCST90017017	oral leukoplakia	Gut microbiota abundance (genus Hungatella id.11306)	Simple mode	5	0.323651	0.27644	0.306675	-0.218171	0.865474	1.38217	0.803988
ebi-a-GCST90017017	oral leukoplakia	Gut microbiota abundance (genus Hungatella id.11306)	Weighted mode	5	0.0109191	0.261739	0.968723	-0.502089	0.523927	1.01098	0.605265
ebi-a-GCST90017018	oral leukoplakia	Gut microbiota abundance (genus Intestinibacter id.11345)	MR Egger	15	-0.764868	0.480243	0.135249	-1.70615	0.176409	0.465395	0.181564
ebi-a-GCST90017018	oral leukoplakia	Gut microbiota abundance (genus Intestinibacter id.11345)	Weighted median	15	0.183662	0.203366	0.366467	-0.214936	0.58226	1.20161	0.806593
ebi-a-GCST90017018	oral leukoplakia	Gut microbiota abundance (genus Intestinibacter id.11345)	Inverse variance weighted	15	0.00278776	0.147297	0.9849	-0.285914	0.291489	1.00279	0.751327
ebi-a-GCST90017018	oral leukoplakia	Gut microbiota abundance (genus Intestinibacter id.11345)	Simple mode	15	0.397453	0.354967	0.281688	-0.298282	1.09319	1.48803	0.742092
ebi-a-GCST90017018	oral leukoplakia	Gut microbiota abundance (genus Intestinibacter id.11345)	Weighted mode	15	0.372926	0.343108	0.295438	-0.299566	1.04542	1.45198	0.74114
ebi-a-GCST90017019	oral leukoplakia	Gut microbiota abundance (genus Intestinimonas id.2062)	MR Egger	16	-0.204869	0.47286	0.67143	-1.13168	0.721936	0.814754	0.322493
ebi-a-GCST90017019	oral leukoplakia	Gut microbiota abundance (genus Intestinimonas id.2062)	Weighted median	16	0.165317	0.194012	0.39416	-0.214946	0.54558	1.17977	0.806585
ebi-a-GCST90017019	oral leukoplakia	Gut microbiota abundance (genus Intestinimonas id.2062)	Inverse variance weighted	16	-0.0107298	0.166276	0.948548	-0.33663	0.315171	0.989328	0.714173
ebi-a-GCST90017019	oral leukoplakia	Gut microbiota abundance (genus Intestinimonas id.2062)	Simple mode	16	0.283342	0.341031	0.419094	-0.385079	0.951762	1.32756	0.680397
ebi-a-GCST90017019	oral leukoplakia	Gut microbiota abundance (genus Intestinimonas id.2062)	Weighted mode	16	0.249647	0.265048	0.361171	-0.269847	0.769141	1.28357	0.763496
ebi-a-GCST90017020	oral leukoplakia	Gut microbiota abundance (genus Lachnoclostridium id.11308)	MR Egger	13	0.550378	0.646632	0.412834	-0.717021	1.81778	1.73391	0.488204
ebi-a-GCST90017020	oral leukoplakia	Gut microbiota abundance (genus Lachnoclostridium id.11308)	Weighted median	13	-0.092104	0.274122	0.736874	-0.629383	0.445175	0.91201	0.53292
ebi-a-GCST90017020	oral leukoplakia	Gut microbiota abundance (genus Lachnoclostridium id.11308)	Inverse variance weighted	13	0.156667	0.190023	0.409677	-0.215778	0.529112	1.16961	0.805914
ebi-a-GCST90017020	oral leukoplakia	Gut microbiota abundance (genus Lachnoclostridium id.11308)	Simple mode	13	-0.0845044	0.487273	0.86521	-1.03956	0.87055	0.918968	0.353611
ebi-a-GCST90017020	oral leukoplakia	Gut microbiota abundance (genus Lachnoclostridium id.11308)	Weighted mode	13	-0.116657	0.463147	0.805397	-1.02442	0.791111	0.889891	0.359003
ebi-a-GCST90017021	oral leukoplakia	Gut microbiota abundance (genus Lachnospiraceae FCS020 group id.11314)	MR Egger	12	-0.479678	0.508748	0.367973	-1.47682	0.517468	0.618983	0.228362
ebi-a-GCST90017021	oral leukoplakia	Gut microbiota abundance (genus Lachnospiraceae FCS020 group id.11314)	Weighted median	12	-0.359311	0.232539	0.122307	-0.815087	0.0964657	0.698157	0.442601
ebi-a-GCST90017021	oral leukoplakia	Gut microbiota abundance (genus Lachnospiraceae FCS020 group id.11314)	Inverse variance weighted	12	-0.207153	0.185965	0.265306	-0.571645	0.157338	0.812895	0.564596
ebi-a-GCST90017021	oral leukoplakia	Gut microbiota abundance (genus Lachnospiraceae FCS020 group id.11314)	Simple mode	12	-0.42842	0.353261	0.250625	-1.12081	0.263972	0.651538	0.326015
ebi-a-GCST90017021	oral leukoplakia	Gut microbiota abundance (genus Lachnospiraceae FCS020 group id.11314)	Weighted mode	12	-0.401712	0.38575	0.320047	-1.15778	0.354358	0.669174	0.314182
ebi-a-GCST90017022	oral leukoplakia	Gut microbiota abundance (genus Lachnospiraceae NC2004 group id.11316)	MR Egger	9	1.3098	0.566879	0.0541436	0.198714	2.42088	3.70542	1.21983
ebi-a-GCST90017022	oral leukoplakia	Gut microbiota abundance (genus Lachnospiraceae NC2004 group id.11316)	Weighted median	9	0.139048	0.195558	0.477065	-0.244245	0.522341	1.14918	0.783295
ebi-a-GCST90017022	oral leukoplakia	Gut microbiota abundance (genus Lachnospiraceae NC2004 group id.11316)	Inverse variance weighted	9	0.0525631	0.166712	0.752539	-0.274192	0.379318	1.05397	0.760186
ebi-a-GCST90017022	oral leukoplakia	Gut microbiota abundance (genus Lachnospiraceae NC2004 group id.11316)	Simple mode	9	0.419774	0.354224	0.270004	-0.274506	1.11405	1.52162	0.759948
ebi-a-GCST90017022	oral leukoplakia	Gut microbiota abundance (genus Lachnospiraceae NC2004 group id.11316)	Weighted mode	9	0.382899	0.341682	0.294956	-0.286798	1.0526	1.46653	0.750663
ebi-a-GCST90017023	oral leukoplakia	Gut microbiota abundance (genus Lachnospiraceae ND3007 group id.11317)	MR Egger	3	-2.56737	6.62883	0.764761	-15.5599	10.4251	0.0767374	1.74756340988718e-07
ebi-a-GCST90017023	oral leukoplakia	Gut microbiota abundance (genus Lachnospiraceae ND3007 group id.11317)	Weighted median	3	-0.192463	0.492208	0.695783	-1.15719	0.772265	0.824925	0.314368
ebi-a-GCST90017023	oral leukoplakia	Gut microbiota abundance (genus Lachnospiraceae ND3007 group id.11317)	Inverse variance weighted	3	-0.0315262	0.393874	0.936204	-0.803519	0.740467	0.968966	0.44775
ebi-a-GCST90017023	oral leukoplakia	Gut microbiota abundance (genus Lachnospiraceae ND3007 group id.11317)	Simple mode	3	-0.257487	0.587362	0.703918	-1.40872	0.893743	0.772992	0.244457
ebi-a-GCST90017023	oral leukoplakia	Gut microbiota abundance (genus Lachnospiraceae ND3007 group id.11317)	Weighted mode	3	-0.260163	0.577124	0.696298	-1.39133	0.871	0.770926	0.248745
ebi-a-GCST90017024	oral leukoplakia	Gut microbiota abundance (genus Lachnospiraceae NK4A136 group id.11319)	MR Egger	15	-0.0745343	0.298998	0.807039	-0.660569	0.511501	0.928176	0.516557
ebi-a-GCST90017024	oral leukoplakia	Gut microbiota abundance (genus Lachnospiraceae NK4A136 group id.11319)	Weighted median	15	-0.0603798	0.22265	0.786247	-0.496774	0.376014	0.941407	0.608491
ebi-a-GCST90017024	oral leukoplakia	Gut microbiota abundance (genus Lachnospiraceae NK4A136 group id.11319)	Inverse variance weighted	15	-0.122007	0.149721	0.415131	-0.415461	0.171446	0.885142	0.660036
ebi-a-GCST90017024	oral leukoplakia	Gut microbiota abundance (genus Lachnospiraceae NK4A136 group id.11319)	Simple mode	15	-0.249256	0.347916	0.485509	-0.931171	0.432659	0.779381	0.394092
ebi-a-GCST90017024	oral leukoplakia	Gut microbiota abundance (genus Lachnospiraceae NK4A136 group id.11319)	Weighted mode	15	-0.131255	0.250568	0.608591	-0.622369	0.359859	0.876994	0.536672
ebi-a-GCST90017025	oral leukoplakia	Gut microbiota abundance (genus Lachnospiraceae UCG001 id.11321)	MR Egger	13	-1.26184	0.603613	0.0605908	-2.44492	-0.0787566	0.283133	0.0867332
ebi-a-GCST90017025	oral leukoplakia	Gut microbiota abundance (genus Lachnospiraceae UCG001 id.11321)	Weighted median	13	0.0205125	0.203809	0.919832	-0.378953	0.419978	1.02072	0.684578
ebi-a-GCST90017025	oral leukoplakia	Gut microbiota abundance (genus Lachnospiraceae UCG001 id.11321)	Inverse variance weighted	13	-0.0279253	0.150384	0.852685	-0.322678	0.266828	0.972461	0.724207
ebi-a-GCST90017025	oral leukoplakia	Gut microbiota abundance (genus Lachnospiraceae UCG001 id.11321)	Simple mode	13	0.362334	0.416007	0.400854	-0.45304	1.17771	1.43668	0.635693
ebi-a-GCST90017025	oral leukoplakia	Gut microbiota abundance (genus Lachnospiraceae UCG001 id.11321)	Weighted mode	13	0.387685	0.395267	0.346044	-0.387039	1.16241	1.47357	0.679065
ebi-a-GCST90017026	oral leukoplakia	Gut microbiota abundance (genus Lachnospiraceae UCG004 id.11324)	MR Egger	12	-0.647042	0.783375	0.428089	-2.18246	0.888373	0.523592	0.112764
ebi-a-GCST90017026	oral leukoplakia	Gut microbiota abundance (genus Lachnospiraceae UCG004 id.11324)	Weighted median	12	-0.194554	0.250476	0.437313	-0.685488	0.296379	0.823201	0.503844
ebi-a-GCST90017026	oral leukoplakia	Gut microbiota abundance (genus Lachnospiraceae UCG004 id.11324)	Inverse variance weighted	12	-0.138879	0.188807	0.462	-0.50894	0.231183	0.870334	0.601132
ebi-a-GCST90017026	oral leukoplakia	Gut microbiota abundance (genus Lachnospiraceae UCG004 id.11324)	Simple mode	12	-0.270408	0.467469	0.574612	-1.18665	0.645831	0.763068	0.305243
ebi-a-GCST90017026	oral leukoplakia	Gut microbiota abundance (genus Lachnospiraceae UCG004 id.11324)	Weighted mode	12	-0.294718	0.422705	0.500137	-1.12322	0.533785	0.744742	0.325231
ebi-a-GCST90017027	oral leukoplakia	Gut microbiota abundance (genus Lachnospiraceae UCG008 id.11328)	MR Egger	10	-0.070387	0.803679	0.932362	-1.6456	1.50482	0.932033	0.192897
ebi-a-GCST90017027	oral leukoplakia	Gut microbiota abundance (genus Lachnospiraceae UCG008 id.11328)	Weighted median	10	-0.194833	0.180797	0.281197	-0.549196	0.159529	0.822972	0.577414
ebi-a-GCST90017027	oral leukoplakia	Gut microbiota abundance (genus Lachnospiraceae UCG008 id.11328)	Inverse variance weighted	10	-0.0893179	0.149053	0.549015	-0.381462	0.202826	0.914555	0.682863
ebi-a-GCST90017027	oral leukoplakia	Gut microbiota abundance (genus Lachnospiraceae UCG008 id.11328)	Simple mode	10	-0.206598	0.294867	0.501233	-0.784538	0.371341	0.813346	0.456331
ebi-a-GCST90017027	oral leukoplakia	Gut microbiota abundance (genus Lachnospiraceae UCG008 id.11328)	Weighted mode	10	-0.247582	0.298706	0.428625	-0.833046	0.337883	0.780686	0.434723
ebi-a-GCST90017028	oral leukoplakia	Gut microbiota abundance (genus Lachnospiraceae UCG010 id.11330)	MR Egger	10	-0.00979025	0.601239	0.987407	-1.18822	1.16864	0.990258	0.304763
ebi-a-GCST90017028	oral leukoplakia	Gut microbiota abundance (genus Lachnospiraceae UCG010 id.11330)	Weighted median	10	0.341247	0.2532	0.177743	-0.155025	0.837519	1.4067	0.856393
ebi-a-GCST90017028	oral leukoplakia	Gut microbiota abundance (genus Lachnospiraceae UCG010 id.11330)	Inverse variance weighted	10	0.332333	0.197161	0.0918741	-0.0541022	0.718768	1.39422	0.947335
ebi-a-GCST90017028	oral leukoplakia	Gut microbiota abundance (genus Lachnospiraceae UCG010 id.11330)	Simple mode	10	0.174804	0.375462	0.652584	-0.561102	0.91071	1.19101	0.57058
ebi-a-GCST90017028	oral leukoplakia	Gut microbiota abundance (genus Lachnospiraceae UCG010 id.11330)	Weighted mode	10	0.14733	0.366903	0.697383	-0.5718	0.866459	1.15874	0.564509
ebi-a-GCST90017029	oral leukoplakia	Gut microbiota abundance (genus Lachnospira id.2004)	Wald ratio	1	-0.686674	0.701567	0.327693	-2.06174	0.688397	0.503247	0.127232
ebi-a-GCST90017030	oral leukoplakia	Gut microbiota abundance (genus Lactobacillus id.1837)	MR Egger	8	0.0584938	0.346996	0.871673	-0.621619	0.738607	1.06024	0.537074
ebi-a-GCST90017030	oral leukoplakia	Gut microbiota abundance (genus Lactobacillus id.1837)	Weighted median	8	0.151856	0.178786	0.395674	-0.198565	0.502276	1.16399	0.819907
ebi-a-GCST90017030	oral leukoplakia	Gut microbiota abundance (genus Lactobacillus id.1837)	Inverse variance weighted	8	0.122381	0.134896	0.364287	-0.142014	0.386776	1.13018	0.867609
ebi-a-GCST90017030	oral leukoplakia	Gut microbiota abundance (genus Lactobacillus id.1837)	Simple mode	8	0.175151	0.260396	0.522756	-0.335225	0.685528	1.19143	0.715177
ebi-a-GCST90017030	oral leukoplakia	Gut microbiota abundance (genus Lactobacillus id.1837)	Weighted mode	8	0.167438	0.217192	0.465973	-0.258259	0.593135	1.18227	0.772395
ebi-a-GCST90017031	oral leukoplakia	Gut microbiota abundance (genus Lactococcus id.1851)	MR Egger	9	-0.251931	0.517442	0.641219	-1.26612	0.762256	0.777298	0.281924
ebi-a-GCST90017031	oral leukoplakia	Gut microbiota abundance (genus Lactococcus id.1851)	Weighted median	9	-0.119481	0.157739	0.448775	-0.42865	0.189688	0.887381	0.651388
ebi-a-GCST90017031	oral leukoplakia	Gut microbiota abundance (genus Lactococcus id.1851)	Inverse variance weighted	9	-0.106945	0.115165	0.353083	-0.332669	0.118778	0.898575	0.717008
ebi-a-GCST90017031	oral leukoplakia	Gut microbiota abundance (genus Lactococcus id.1851)	Simple mode	9	-0.102899	0.233008	0.670462	-0.559596	0.353797	0.902218	0.57144
ebi-a-GCST90017031	oral leukoplakia	Gut microbiota abundance (genus Lactococcus id.1851)	Weighted mode	9	-0.12348	0.236854	0.616254	-0.587713	0.340753	0.883839	0.555596
ebi-a-GCST90017032	oral leukoplakia	Gut microbiota abundance (genus Marvinbryantia id.2005)	MR Egger	10	-1.03065	0.737402	0.199752	-2.47595	0.414663	0.356777	0.0840828
ebi-a-GCST90017032	oral leukoplakia	Gut microbiota abundance (genus Marvinbryantia id.2005)	Weighted median	10	0.00211356	0.23577	0.992847	-0.459996	0.464223	1.00212	0.631286
ebi-a-GCST90017032	oral leukoplakia	Gut microbiota abundance (genus Marvinbryantia id.2005)	Inverse variance weighted	10	0.12222	0.18792	0.515443	-0.246103	0.490544	1.13	0.781842
ebi-a-GCST90017032	oral leukoplakia	Gut microbiota abundance (genus Marvinbryantia id.2005)	Simple mode	10	0.15973	0.380598	0.684558	-0.586241	0.905702	1.17319	0.556415
ebi-a-GCST90017032	oral leukoplakia	Gut microbiota abundance (genus Marvinbryantia id.2005)	Weighted mode	10	-0.0415342	0.332599	0.903365	-0.693428	0.610359	0.959317	0.49986
ebi-a-GCST90017033	oral leukoplakia	Gut microbiota abundance (genus Methanobrevibacter id.123)	MR Egger	6	0.425373	0.524332	0.462725	-0.602318	1.45306	1.53016	0.547541
ebi-a-GCST90017033	oral leukoplakia	Gut microbiota abundance (genus Methanobrevibacter id.123)	Weighted median	6	0.0900004	0.191951	0.639161	-0.286224	0.466224	1.09417	0.751095
ebi-a-GCST90017033	oral leukoplakia	Gut microbiota abundance (genus Methanobrevibacter id.123)	Inverse variance weighted	6	0.102995	0.140119	0.462307	-0.171638	0.377628	1.10849	0.842284
ebi-a-GCST90017033	oral leukoplakia	Gut microbiota abundance (genus Methanobrevibacter id.123)	Simple mode	6	0.0921964	0.268335	0.745133	-0.43374	0.618133	1.09658	0.648081
ebi-a-GCST90017033	oral leukoplakia	Gut microbiota abundance (genus Methanobrevibacter id.123)	Weighted mode	6	0.133047	0.259588	0.63011	-0.375745	0.641838	1.1423	0.686777
ebi-a-GCST90017034	oral leukoplakia	Gut microbiota abundance (genus Odoribacter id.952)	MR Egger	7	-0.129629	0.733899	0.86673	-1.56807	1.30881	0.878421	0.208447
ebi-a-GCST90017034	oral leukoplakia	Gut microbiota abundance (genus Odoribacter id.952)	Weighted median	7	-0.0710934	0.299916	0.812623	-0.65893	0.516743	0.931375	0.517405
ebi-a-GCST90017034	oral leukoplakia	Gut microbiota abundance (genus Odoribacter id.952)	Inverse variance weighted	7	-0.0414525	0.233992	0.859388	-0.500077	0.417172	0.959395	0.606484
ebi-a-GCST90017034	oral leukoplakia	Gut microbiota abundance (genus Odoribacter id.952)	Simple mode	7	-0.0836094	0.405803	0.843577	-0.878984	0.711765	0.91979	0.415205
ebi-a-GCST90017034	oral leukoplakia	Gut microbiota abundance (genus Odoribacter id.952)	Weighted mode	7	-0.0893777	0.408487	0.834057	-0.890013	0.711257	0.9145	0.41065
ebi-a-GCST90017035	oral leukoplakia	Gut microbiota abundance (genus Olsenella id.822)	MR Egger	11	-0.036333	0.316215	0.911047	-0.656115	0.583449	0.964319	0.518863
ebi-a-GCST90017035	oral leukoplakia	Gut microbiota abundance (genus Olsenella id.822)	Weighted median	11	-0.0845667	0.128964	0.511993	-0.337337	0.168203	0.91891	0.713668
ebi-a-GCST90017035	oral leukoplakia	Gut microbiota abundance (genus Olsenella id.822)	Inverse variance weighted	11	0.00929845	0.0953849	0.922342	-0.177656	0.196253	1.00934	0.83723
ebi-a-GCST90017035	oral leukoplakia	Gut microbiota abundance (genus Olsenella id.822)	Simple mode	11	-0.116189	0.19871	0.571695	-0.505661	0.273283	0.890307	0.603107
ebi-a-GCST90017035	oral leukoplakia	Gut microbiota abundance (genus Olsenella id.822)	Weighted mode	11	-0.168606	0.184126	0.381372	-0.529493	0.192281	0.844842	0.588904
ebi-a-GCST90017036	oral leukoplakia	Gut microbiota abundance (genus Oscillibacter id.2063)	MR Egger	13	0.414795	0.626222	0.521365	-0.8126	1.64219	1.51406	0.443703
ebi-a-GCST90017036	oral leukoplakia	Gut microbiota abundance (genus Oscillibacter id.2063)	Weighted median	13	-0.14866	0.197437	0.451482	-0.535636	0.238317	0.861862	0.585297
ebi-a-GCST90017036	oral leukoplakia	Gut microbiota abundance (genus Oscillibacter id.2063)	Inverse variance weighted	13	-0.00161639	0.160032	0.991941	-0.315279	0.312047	0.998385	0.729585
ebi-a-GCST90017036	oral leukoplakia	Gut microbiota abundance (genus Oscillibacter id.2063)	Simple mode	13	-0.261343	0.352883	0.473183	-0.952995	0.430309	0.770017	0.385585
ebi-a-GCST90017036	oral leukoplakia	Gut microbiota abundance (genus Oscillibacter id.2063)	Weighted mode	13	-0.254773	0.334589	0.461091	-0.910567	0.401021	0.775092	0.402296
ebi-a-GCST90017037	oral leukoplakia	Gut microbiota abundance (genus Oscillospira id.2064)	MR Egger	8	-0.812892	0.779287	0.337085	-2.34029	0.71451	0.443573	0.0962993
ebi-a-GCST90017037	oral leukoplakia	Gut microbiota abundance (genus Oscillospira id.2064)	Weighted median	8	-0.12207	0.235325	0.60395	-0.583306	0.339167	0.885087	0.55805
ebi-a-GCST90017037	oral leukoplakia	Gut microbiota abundance (genus Oscillospira id.2064)	Inverse variance weighted	8	-0.0360573	0.184709	0.845227	-0.398087	0.325972	0.964585	0.671604
ebi-a-GCST90017037	oral leukoplakia	Gut microbiota abundance (genus Oscillospira id.2064)	Simple mode	8	-0.13962	0.357217	0.707527	-0.839766	0.560525	0.869688	0.431811
ebi-a-GCST90017037	oral leukoplakia	Gut microbiota abundance (genus Oscillospira id.2064)	Weighted mode	8	-0.150918	0.350598	0.679804	-0.83809	0.536254	0.859918	0.432536
ebi-a-GCST90017038	oral leukoplakia	Gut microbiota abundance (genus Oxalobacter id.2978)	MR Egger	11	0.392038	0.498642	0.451947	-0.5853	1.36938	1.47999	0.556939
ebi-a-GCST90017038	oral leukoplakia	Gut microbiota abundance (genus Oxalobacter id.2978)	Weighted median	11	-0.0287673	0.145327	0.843085	-0.313608	0.256073	0.971643	0.730805
ebi-a-GCST90017038	oral leukoplakia	Gut microbiota abundance (genus Oxalobacter id.2978)	Inverse variance weighted	11	-0.0288304	0.104649	0.782934	-0.233941	0.176281	0.971581	0.791408
ebi-a-GCST90017038	oral leukoplakia	Gut microbiota abundance (genus Oxalobacter id.2978)	Simple mode	11	-0.293929	0.259742	0.284201	-0.803023	0.215165	0.745329	0.447973
ebi-a-GCST90017038	oral leukoplakia	Gut microbiota abundance (genus Oxalobacter id.2978)	Weighted mode	11	0.187253	0.239186	0.451841	-0.281551	0.656056	1.20593	0.754612
ebi-a-GCST90017039	oral leukoplakia	Gut microbiota abundance (genus Parabacteroides id.954)	MR Egger	5	-2.01995	1.81197	0.346208	-5.57141	1.53151	0.132662	0.00380512
ebi-a-GCST90017039	oral leukoplakia	Gut microbiota abundance (genus Parabacteroides id.954)	Weighted median	5	-0.103607	0.377055	0.783485	-0.842636	0.635421	0.901579	0.430574
ebi-a-GCST90017039	oral leukoplakia	Gut microbiota abundance (genus Parabacteroides id.954)	Inverse variance weighted	5	-0.251797	0.291314	0.387396	-0.822773	0.319179	0.777402	0.439212
ebi-a-GCST90017039	oral leukoplakia	Gut microbiota abundance (genus Parabacteroides id.954)	Simple mode	5	-0.126142	0.489831	0.809481	-1.08621	0.833926	0.881489	0.337493
ebi-a-GCST90017039	oral leukoplakia	Gut microbiota abundance (genus Parabacteroides id.954)	Weighted mode	5	-0.106871	0.443311	0.82135	-0.97576	0.762018	0.898642	0.376906
ebi-a-GCST90017040	oral leukoplakia	Gut microbiota abundance (genus Paraprevotella id.962)	MR Egger	13	-0.174883	0.474004	0.71917	-1.10393	0.754166	0.839555	0.331565
ebi-a-GCST90017040	oral leukoplakia	Gut microbiota abundance (genus Paraprevotella id.962)	Weighted median	13	0.0108873	0.165564	0.94757	-0.313618	0.335393	1.01095	0.730798
ebi-a-GCST90017040	oral leukoplakia	Gut microbiota abundance (genus Paraprevotella id.962)	Inverse variance weighted	13	-0.0792498	0.120175	0.509603	-0.314792	0.156292	0.923809	0.729941
ebi-a-GCST90017040	oral leukoplakia	Gut microbiota abundance (genus Paraprevotella id.962)	Simple mode	13	0.168479	0.282722	0.562301	-0.385656	0.722614	1.1835	0.680005
ebi-a-GCST90017040	oral leukoplakia	Gut microbiota abundance (genus Paraprevotella id.962)	Weighted mode	13	0.137695	0.26908	0.61813	-0.389702	0.665092	1.14763	0.677259
ebi-a-GCST90017041	oral leukoplakia	Gut microbiota abundance (genus Parasutterella id.2892)	MR Egger	14	0.380586	0.436524	0.400396	-0.475002	1.23617	1.46314	0.621884
ebi-a-GCST90017041	oral leukoplakia	Gut microbiota abundance (genus Parasutterella id.2892)	Weighted median	14	0.0322795	0.194905	0.868459	-0.349735	0.414294	1.03281	0.704875
ebi-a-GCST90017041	oral leukoplakia	Gut microbiota abundance (genus Parasutterella id.2892)	Inverse variance weighted	14	0.050542	0.155287	0.744822	-0.253821	0.354905	1.05184	0.775831
ebi-a-GCST90017041	oral leukoplakia	Gut microbiota abundance (genus Parasutterella id.2892)	Simple mode	14	0.0620379	0.296568	0.837546	-0.519236	0.643312	1.064	0.594975
ebi-a-GCST90017041	oral leukoplakia	Gut microbiota abundance (genus Parasutterella id.2892)	Weighted mode	14	0.0545319	0.264623	0.839925	-0.46413	0.573194	1.05605	0.628682
ebi-a-GCST90017042	oral leukoplakia	Gut microbiota abundance (genus Peptococcus id.2037)	MR Egger	12	0.028622	0.421491	0.947199	-0.797501	0.854745	1.02904	0.450453
ebi-a-GCST90017042	oral leukoplakia	Gut microbiota abundance (genus Peptococcus id.2037)	Weighted median	12	0.0453627	0.139652	0.745313	-0.228356	0.319082	1.04641	0.795841
ebi-a-GCST90017042	oral leukoplakia	Gut microbiota abundance (genus Peptococcus id.2037)	Inverse variance weighted	12	0.0849303	0.109546	0.438164	-0.129779	0.29964	1.08864	0.878289
ebi-a-GCST90017042	oral leukoplakia	Gut microbiota abundance (genus Peptococcus id.2037)	Simple mode	12	-0.0371088	0.232253	0.875953	-0.492325	0.418108	0.963571	0.611203
ebi-a-GCST90017042	oral leukoplakia	Gut microbiota abundance (genus Peptococcus id.2037)	Weighted mode	12	-0.0223705	0.200261	0.913069	-0.414883	0.370142	0.977878	0.660418
ebi-a-GCST90017043	oral leukoplakia	Gut microbiota abundance (genus Phascolarctobacterium id.2168)	MR Egger	8	0.337051	0.937428	0.7315	-1.50031	2.17441	1.40081	0.223062
ebi-a-GCST90017043	oral leukoplakia	Gut microbiota abundance (genus Phascolarctobacterium id.2168)	Weighted median	8	-0.0352194	0.234486	0.880608	-0.494812	0.424374	0.965394	0.609685
ebi-a-GCST90017043	oral leukoplakia	Gut microbiota abundance (genus Phascolarctobacterium id.2168)	Inverse variance weighted	8	0.0454583	0.192186	0.81302	-0.331227	0.422144	1.04651	0.718042
ebi-a-GCST90017043	oral leukoplakia	Gut microbiota abundance (genus Phascolarctobacterium id.2168)	Simple mode	8	-0.154269	0.358406	0.679824	-0.856745	0.548207	0.857041	0.424542
ebi-a-GCST90017043	oral leukoplakia	Gut microbiota abundance (genus Phascolarctobacterium id.2168)	Weighted mode	8	-0.141106	0.334012	0.685364	-0.79577	0.513558	0.868397	0.451233
ebi-a-GCST90017044	oral leukoplakia	Gut microbiota abundance (genus Prevotella7 id.11182)	MR Egger	11	0.0112521	0.768583	0.988639	-1.49517	1.51767	1.01132	0.224211
ebi-a-GCST90017044	oral leukoplakia	Gut microbiota abundance (genus Prevotella7 id.11182)	Weighted median	11	-0.00564243	0.139541	0.967746	-0.279142	0.267857	0.994373	0.756433
ebi-a-GCST90017044	oral leukoplakia	Gut microbiota abundance (genus Prevotella7 id.11182)	Inverse variance weighted	11	0.0330423	0.125284	0.791982	-0.212515	0.278599	1.03359	0.808548
ebi-a-GCST90017044	oral leukoplakia	Gut microbiota abundance (genus Prevotella7 id.11182)	Simple mode	11	-0.0279079	0.261565	0.91714	-0.540575	0.484759	0.972478	0.582413
ebi-a-GCST90017044	oral leukoplakia	Gut microbiota abundance (genus Prevotella7 id.11182)	Weighted mode	11	-0.047255	0.236767	0.845806	-0.511319	0.416809	0.953844	0.599704
ebi-a-GCST90017045	oral leukoplakia	Gut microbiota abundance (genus Prevotella9 id.11183)	MR Egger	15	-0.837687	0.450937	0.0860091	-1.72152	0.0461496	0.43271	0.178793
ebi-a-GCST90017045	oral leukoplakia	Gut microbiota abundance (genus Prevotella9 id.11183)	Weighted median	15	-0.265916	0.193119	0.168527	-0.644429	0.112598	0.766504	0.524962
ebi-a-GCST90017045	oral leukoplakia	Gut microbiota abundance (genus Prevotella9 id.11183)	Inverse variance weighted	15	-0.249319	0.160183	0.119598	-0.563278	0.0646395	0.779331	0.569339
ebi-a-GCST90017045	oral leukoplakia	Gut microbiota abundance (genus Prevotella9 id.11183)	Simple mode	15	0.242923	0.431906	0.582708	-0.603612	1.08946	1.27497	0.546833
ebi-a-GCST90017045	oral leukoplakia	Gut microbiota abundance (genus Prevotella9 id.11183)	Weighted mode	15	-0.687011	0.336214	0.0603087	-1.34599	-0.0280311	0.503078	0.260282
ebi-a-GCST90017046	oral leukoplakia	Gut microbiota abundance (genus Rikenellaceae RC9 gut group id.11191)	MR Egger	11	0.447214	0.586918	0.465576	-0.703144	1.59757	1.56395	0.495026
ebi-a-GCST90017046	oral leukoplakia	Gut microbiota abundance (genus Rikenellaceae RC9 gut group id.11191)	Weighted median	11	-0.0114721	0.126898	0.927966	-0.260192	0.237248	0.988593	0.770904
ebi-a-GCST90017046	oral leukoplakia	Gut microbiota abundance (genus Rikenellaceae RC9 gut group id.11191)	Inverse variance weighted	11	-0.0203356	0.0942096	0.829101	-0.204986	0.164315	0.97987	0.814658
ebi-a-GCST90017046	oral leukoplakia	Gut microbiota abundance (genus Rikenellaceae RC9 gut group id.11191)	Simple mode	11	0.000316183	0.186483	0.998681	-0.365191	0.365823	1.00032	0.694064
ebi-a-GCST90017046	oral leukoplakia	Gut microbiota abundance (genus Rikenellaceae RC9 gut group id.11191)	Weighted mode	11	-0.00793836	0.20314	0.969597	-0.406093	0.390216	0.992093	0.666248
ebi-a-GCST90017047	oral leukoplakia	Gut microbiota abundance (genus Romboutsia id.11347)	MR Egger	13	0.19411	0.489307	0.699174	-0.764932	1.15315	1.21423	0.465365
ebi-a-GCST90017047	oral leukoplakia	Gut microbiota abundance (genus Romboutsia id.11347)	Weighted median	13	0.051361	0.230397	0.823595	-0.400217	0.502938	1.0527	0.670175
ebi-a-GCST90017047	oral leukoplakia	Gut microbiota abundance (genus Romboutsia id.11347)	Inverse variance weighted	13	0.0704176	0.169379	0.6776	-0.261564	0.4024	1.07296	0.769846
ebi-a-GCST90017047	oral leukoplakia	Gut microbiota abundance (genus Romboutsia id.11347)	Simple mode	13	-0.0671108	0.366506	0.857769	-0.785463	0.651242	0.935092	0.455908
ebi-a-GCST90017047	oral leukoplakia	Gut microbiota abundance (genus Romboutsia id.11347)	Weighted mode	13	-0.0433824	0.334147	0.898852	-0.698311	0.611547	0.957545	0.497425
ebi-a-GCST90017048	oral leukoplakia	Gut microbiota abundance (genus Roseburia id.2012)	MR Egger	13	0.154823	0.701355	0.829332	-1.21983	1.52948	1.16745	0.295279
ebi-a-GCST90017048	oral leukoplakia	Gut microbiota abundance (genus Roseburia id.2012)	Weighted median	13	0.29021	0.289601	0.316295	-0.277409	0.857829	1.33671	0.757745
ebi-a-GCST90017048	oral leukoplakia	Gut microbiota abundance (genus Roseburia id.2012)	Inverse variance weighted	13	0.0474315	0.223887	0.83222	-0.391387	0.48625	1.04857	0.676118
ebi-a-GCST90017048	oral leukoplakia	Gut microbiota abundance (genus Roseburia id.2012)	Simple mode	13	0.565021	0.58242	0.351132	-0.576523	1.70657	1.75949	0.561849
ebi-a-GCST90017048	oral leukoplakia	Gut microbiota abundance (genus Roseburia id.2012)	Weighted mode	13	0.584805	0.611982	0.358134	-0.614679	1.78429	1.79464	0.540814
ebi-a-GCST90017049	oral leukoplakia	Gut microbiota abundance (genus Ruminiclostridium5 id.11355)	MR Egger	11	0.566943	0.870445	0.531114	-1.13913	2.27301	1.76287	0.320098
ebi-a-GCST90017049	oral leukoplakia	Gut microbiota abundance (genus Ruminiclostridium5 id.11355)	Weighted median	11	0.396422	0.273592	0.14735	-0.139818	0.932662	1.4865	0.869517
ebi-a-GCST90017049	oral leukoplakia	Gut microbiota abundance (genus Ruminiclostridium5 id.11355)	Inverse variance weighted	11	0.361166	0.208273	0.0829008	-0.0470494	0.769382	1.435	0.95404
ebi-a-GCST90017049	oral leukoplakia	Gut microbiota abundance (genus Ruminiclostridium5 id.11355)	Simple mode	11	0.479139	0.424849	0.285743	-0.353566	1.31184	1.61468	0.70218
ebi-a-GCST90017049	oral leukoplakia	Gut microbiota abundance (genus Ruminiclostridium5 id.11355)	Weighted mode	11	0.429281	0.368378	0.270931	-0.292741	1.1513	1.53615	0.746216
ebi-a-GCST90017050	oral leukoplakia	Gut microbiota abundance (genus Ruminiclostridium6 id.11356)	MR Egger	16	-1.16086	0.538867	0.0491259	-2.21704	-0.104678	0.313218	0.108932
ebi-a-GCST90017050	oral leukoplakia	Gut microbiota abundance (genus Ruminiclostridium6 id.11356)	Weighted median	16	-0.0109479	0.257276	0.966058	-0.51521	0.493314	0.989112	0.597375
ebi-a-GCST90017050	oral leukoplakia	Gut microbiota abundance (genus Ruminiclostridium6 id.11356)	Inverse variance weighted	16	0.0214597	0.239996	0.928751	-0.448932	0.491852	1.02169	0.638309
ebi-a-GCST90017050	oral leukoplakia	Gut microbiota abundance (genus Ruminiclostridium6 id.11356)	Simple mode	16	0.35858	0.548793	0.523391	-0.717055	1.43421	1.4313	0.488188
ebi-a-GCST90017050	oral leukoplakia	Gut microbiota abundance (genus Ruminiclostridium6 id.11356)	Weighted mode	16	0.35858	0.592543	0.554123	-0.802805	1.51996	1.4313	0.44807
ebi-a-GCST90017051	oral leukoplakia	Gut microbiota abundance (genus Ruminiclostridium9 id.11357)	MR Egger	9	0.436728	1.08618	0.699621	-1.69218	2.56564	1.54763	0.184117
ebi-a-GCST90017051	oral leukoplakia	Gut microbiota abundance (genus Ruminiclostridium9 id.11357)	Weighted median	9	-0.109844	0.311149	0.724069	-0.719696	0.500009	0.895974	0.4869
ebi-a-GCST90017051	oral leukoplakia	Gut microbiota abundance (genus Ruminiclostridium9 id.11357)	Inverse variance weighted	9	-0.0796179	0.239629	0.739697	-0.549291	0.390055	0.923469	0.577359
ebi-a-GCST90017051	oral leukoplakia	Gut microbiota abundance (genus Ruminiclostridium9 id.11357)	Simple mode	9	-0.176039	0.500136	0.733943	-1.15631	0.804228	0.838585	0.314646
ebi-a-GCST90017051	oral leukoplakia	Gut microbiota abundance (genus Ruminiclostridium9 id.11357)	Weighted mode	9	-0.157166	0.495831	0.759377	-1.12899	0.814663	0.854562	0.323358
ebi-a-GCST90017052	oral leukoplakia	Gut microbiota abundance (genus Ruminococcaceae NK4A214 group id.11358)	MR Egger	13	-0.141223	0.581508	0.812586	-1.28098	0.998532	0.868296	0.277766
ebi-a-GCST90017052	oral leukoplakia	Gut microbiota abundance (genus Ruminococcaceae NK4A214 group id.11358)	Weighted median	13	-0.0756892	0.246257	0.75857	-0.558352	0.406974	0.927104	0.572151
ebi-a-GCST90017052	oral leukoplakia	Gut microbiota abundance (genus Ruminococcaceae NK4A214 group id.11358)	Inverse variance weighted	13	0.100648	0.176432	0.568362	-0.245158	0.446455	1.10589	0.782581
ebi-a-GCST90017052	oral leukoplakia	Gut microbiota abundance (genus Ruminococcaceae NK4A214 group id.11358)	Simple mode	13	-0.227048	0.369055	0.549902	-0.950396	0.4963	0.796882	0.386588
ebi-a-GCST90017052	oral leukoplakia	Gut microbiota abundance (genus Ruminococcaceae NK4A214 group id.11358)	Weighted mode	13	-0.180109	0.363643	0.629339	-0.892849	0.53263	0.835179	0.409487
ebi-a-GCST90017053	oral leukoplakia	Gut microbiota abundance (genus Ruminococcaceae UCG002 id.11360)	MR Egger	21	-0.114685	0.353856	0.749403	-0.808243	0.578874	0.891647	0.44564
ebi-a-GCST90017053	oral leukoplakia	Gut microbiota abundance (genus Ruminococcaceae UCG002 id.11360)	Weighted median	21	-0.150911	0.194194	0.43709	-0.531531	0.229709	0.859924	0.587705
ebi-a-GCST90017053	oral leukoplakia	Gut microbiota abundance (genus Ruminococcaceae UCG002 id.11360)	Inverse variance weighted	21	-0.202141	0.135355	0.135329	-0.467438	0.063155	0.816979	0.626606
ebi-a-GCST90017053	oral leukoplakia	Gut microbiota abundance (genus Ruminococcaceae UCG002 id.11360)	Simple mode	21	0.0476945	0.357491	0.895199	-0.652988	0.748377	1.04885	0.520488
ebi-a-GCST90017053	oral leukoplakia	Gut microbiota abundance (genus Ruminococcaceae UCG002 id.11360)	Weighted mode	21	0.0816646	0.302885	0.790213	-0.51199	0.675319	1.08509	0.599302
ebi-a-GCST90017054	oral leukoplakia	Gut microbiota abundance (genus Ruminococcaceae UCG003 id.11361)	MR Egger	12	-0.032333	0.868989	0.971052	-1.73555	1.67088	0.968184	0.176303
ebi-a-GCST90017054	oral leukoplakia	Gut microbiota abundance (genus Ruminococcaceae UCG003 id.11361)	Weighted median	12	-0.0712251	0.259436	0.783671	-0.579719	0.437269	0.931252	0.560056
ebi-a-GCST90017054	oral leukoplakia	Gut microbiota abundance (genus Ruminococcaceae UCG003 id.11361)	Inverse variance weighted	12	0.317331	0.255503	0.214243	-0.183456	0.818118	1.37346	0.832389
ebi-a-GCST90017054	oral leukoplakia	Gut microbiota abundance (genus Ruminococcaceae UCG003 id.11361)	Simple mode	12	-0.297847	0.435277	0.507964	-1.15099	0.555296	0.742415	0.316323
ebi-a-GCST90017054	oral leukoplakia	Gut microbiota abundance (genus Ruminococcaceae UCG003 id.11361)	Weighted mode	12	-0.281238	0.362635	0.454371	-0.992003	0.429527	0.754849	0.370833
ebi-a-GCST90017055	oral leukoplakia	Gut microbiota abundance (genus Ruminococcaceae UCG004 id.11362)	MR Egger	11	1.56709	0.930119	0.126306	-0.255947	3.39012	4.79266	0.774183
ebi-a-GCST90017055	oral leukoplakia	Gut microbiota abundance (genus Ruminococcaceae UCG004 id.11362)	Weighted median	11	-0.00639612	0.222728	0.97709	-0.442943	0.430151	0.993624	0.642144
ebi-a-GCST90017055	oral leukoplakia	Gut microbiota abundance (genus Ruminococcaceae UCG004 id.11362)	Inverse variance weighted	11	0.0848647	0.18098	0.639129	-0.269857	0.439586	1.08857	0.763489
ebi-a-GCST90017055	oral leukoplakia	Gut microbiota abundance (genus Ruminococcaceae UCG004 id.11362)	Simple mode	11	-0.207022	0.419361	0.632208	-1.02897	0.614926	0.813002	0.357375
ebi-a-GCST90017055	oral leukoplakia	Gut microbiota abundance (genus Ruminococcaceae UCG004 id.11362)	Weighted mode	11	-0.120336	0.349422	0.737689	-0.805204	0.564532	0.886623	0.446997
ebi-a-GCST90017056	oral leukoplakia	Gut microbiota abundance (genus Ruminococcaceae UCG005 id.11363)	MR Egger	14	-0.462107	0.452352	0.327141	-1.34872	0.424504	0.629955	0.259573
ebi-a-GCST90017056	oral leukoplakia	Gut microbiota abundance (genus Ruminococcaceae UCG005 id.11363)	Weighted median	14	-0.15176	0.218963	0.488254	-0.580927	0.277407	0.859194	0.559379
ebi-a-GCST90017056	oral leukoplakia	Gut microbiota abundance (genus Ruminococcaceae UCG005 id.11363)	Inverse variance weighted	14	-0.159446	0.162951	0.327833	-0.478831	0.159939	0.852616	0.619507
ebi-a-GCST90017056	oral leukoplakia	Gut microbiota abundance (genus Ruminococcaceae UCG005 id.11363)	Simple mode	14	-0.151357	0.340468	0.663951	-0.818674	0.515959	0.859541	0.441016
ebi-a-GCST90017056	oral leukoplakia	Gut microbiota abundance (genus Ruminococcaceae UCG005 id.11363)	Weighted mode	14	-0.22465	0.294778	0.459606	-0.802414	0.353115	0.798796	0.448245
ebi-a-GCST90017057	oral leukoplakia	Gut microbiota abundance (genus Ruminococcaceae UCG009 id.11366)	MR Egger	11	0.238619	0.517658	0.655765	-0.775991	1.25323	1.2695	0.460248
ebi-a-GCST90017057	oral leukoplakia	Gut microbiota abundance (genus Ruminococcaceae UCG009 id.11366)	Weighted median	11	0.266438	0.183839	0.147254	-0.0938868	0.626764	1.30531	0.910386
ebi-a-GCST90017057	oral leukoplakia	Gut microbiota abundance (genus Ruminococcaceae UCG009 id.11366)	Inverse variance weighted	11	0.228752	0.134615	0.0892609	-0.0350927	0.492596	1.25703	0.965516
ebi-a-GCST90017057	oral leukoplakia	Gut microbiota abundance (genus Ruminococcaceae UCG009 id.11366)	Simple mode	11	0.308919	0.31129	0.344416	-0.301209	0.919047	1.36195	0.739923
ebi-a-GCST90017057	oral leukoplakia	Gut microbiota abundance (genus Ruminococcaceae UCG009 id.11366)	Weighted mode	11	0.292639	0.302703	0.356466	-0.300659	0.885938	1.33996	0.74033
ebi-a-GCST90017058	oral leukoplakia	Gut microbiota abundance (genus Ruminococcaceae UCG010 id.11367)	MR Egger	6	-0.211346	1.04424	0.849488	-2.25807	1.83537	0.809494	0.104552
ebi-a-GCST90017058	oral leukoplakia	Gut microbiota abundance (genus Ruminococcaceae UCG010 id.11367)	Weighted median	6	0.113853	0.330053	0.73013	-0.533051	0.760756	1.12059	0.586812
ebi-a-GCST90017058	oral leukoplakia	Gut microbiota abundance (genus Ruminococcaceae UCG010 id.11367)	Inverse variance weighted	6	0.234444	0.349493	0.50234	-0.450563	0.919452	1.26421	0.63727
ebi-a-GCST90017058	oral leukoplakia	Gut microbiota abundance (genus Ruminococcaceae UCG010 id.11367)	Simple mode	6	1.06032	0.743505	0.213168	-0.396946	2.5176	2.88731	0.67237
ebi-a-GCST90017058	oral leukoplakia	Gut microbiota abundance (genus Ruminococcaceae UCG010 id.11367)	Weighted mode	6	-0.152573	0.408881	0.724336	-0.95398	0.648835	0.858497	0.385205
ebi-a-GCST90017059	oral leukoplakia	Gut microbiota abundance (genus Ruminococcaceae UCG011 id.11368)	MR Egger	8	-0.582476	0.771488	0.478825	-2.09459	0.929641	0.558514	0.12312
ebi-a-GCST90017059	oral leukoplakia	Gut microbiota abundance (genus Ruminococcaceae UCG011 id.11368)	Weighted median	8	0.143636	0.149309	0.336047	-0.149009	0.436281	1.15446	0.861561
ebi-a-GCST90017059	oral leukoplakia	Gut microbiota abundance (genus Ruminococcaceae UCG011 id.11368)	Inverse variance weighted	8	-0.0220104	0.149159	0.882687	-0.314361	0.27034	0.97823	0.730255
ebi-a-GCST90017059	oral leukoplakia	Gut microbiota abundance (genus Ruminococcaceae UCG011 id.11368)	Simple mode	8	0.20891	0.224144	0.38234	-0.230412	0.648232	1.23233	0.794206
ebi-a-GCST90017059	oral leukoplakia	Gut microbiota abundance (genus Ruminococcaceae UCG011 id.11368)	Weighted mode	8	0.175501	0.209878	0.430656	-0.23586	0.586862	1.19184	0.789891
ebi-a-GCST90017060	oral leukoplakia	Gut microbiota abundance (genus Ruminococcaceae UCG013 id.11370)	MR Egger	11	-0.997252	0.704821	0.190752	-2.3787	0.384197	0.368892	0.092671
ebi-a-GCST90017060	oral leukoplakia	Gut microbiota abundance (genus Ruminococcaceae UCG013 id.11370)	Weighted median	11	-0.618209	0.285431	0.0303206	-1.17766	-0.0587637	0.538909	0.308
ebi-a-GCST90017060	oral leukoplakia	Gut microbiota abundance (genus Ruminococcaceae UCG013 id.11370)	Inverse variance weighted	11	-0.249048	0.249128	0.317465	-0.737339	0.239242	0.779542	0.478385
ebi-a-GCST90017060	oral leukoplakia	Gut microbiota abundance (genus Ruminococcaceae UCG013 id.11370)	Simple mode	11	-0.830481	0.546821	0.15979	-1.90225	0.241288	0.43584	0.149232
ebi-a-GCST90017060	oral leukoplakia	Gut microbiota abundance (genus Ruminococcaceae UCG013 id.11370)	Weighted mode	11	-0.857661	0.477323	0.102583	-1.79321	0.0778928	0.424153	0.166424
ebi-a-GCST90017061	oral leukoplakia	Gut microbiota abundance (genus Ruminococcaceae UCG014 id.11371)	MR Egger	11	-0.197119	0.579888	0.741711	-1.3337	0.939462	0.821093	0.2635
ebi-a-GCST90017061	oral leukoplakia	Gut microbiota abundance (genus Ruminococcaceae UCG014 id.11371)	Weighted median	11	0.127834	0.252893	0.613217	-0.367837	0.623505	1.13636	0.69223
ebi-a-GCST90017061	oral leukoplakia	Gut microbiota abundance (genus Ruminococcaceae UCG014 id.11371)	Inverse variance weighted	11	0.00137582	0.233797	0.995305	-0.456866	0.459618	1.00138	0.633265
ebi-a-GCST90017061	oral leukoplakia	Gut microbiota abundance (genus Ruminococcaceae UCG014 id.11371)	Simple mode	11	0.510703	0.411524	0.242928	-0.295884	1.31729	1.66646	0.743874
ebi-a-GCST90017061	oral leukoplakia	Gut microbiota abundance (genus Ruminococcaceae UCG014 id.11371)	Weighted mode	11	-0.124725	0.282796	0.668567	-0.679006	0.429557	0.88274	0.507121
ebi-a-GCST90017062	oral leukoplakia	Gut microbiota abundance (genus Ruminococcus1 id.11373)	MR Egger	10	0.463777	0.551864	0.425096	-0.617876	1.54543	1.59007	0.539088
ebi-a-GCST90017062	oral leukoplakia	Gut microbiota abundance (genus Ruminococcus1 id.11373)	Weighted median	10	0.214535	0.255321	0.400766	-0.285895	0.714965	1.23929	0.751342
ebi-a-GCST90017062	oral leukoplakia	Gut microbiota abundance (genus Ruminococcus1 id.11373)	Inverse variance weighted	10	0.421072	0.195516	0.031268	0.0378608	0.804284	1.52359	1.03859
ebi-a-GCST90017062	oral leukoplakia	Gut microbiota abundance (genus Ruminococcus1 id.11373)	Simple mode	10	0.15825	0.394734	0.697842	-0.615428	0.931929	1.17146	0.54041
ebi-a-GCST90017062	oral leukoplakia	Gut microbiota abundance (genus Ruminococcus1 id.11373)	Weighted mode	10	0.190976	0.333939	0.581397	-0.463544	0.845496	1.21043	0.62905
ebi-a-GCST90017063	oral leukoplakia	Gut microbiota abundance (genus Ruminococcus2 id.11374)	MR Egger	15	-0.273518	0.403383	0.509623	-1.06415	0.517112	0.760699	0.345022
ebi-a-GCST90017063	oral leukoplakia	Gut microbiota abundance (genus Ruminococcus2 id.11374)	Weighted median	15	-0.0969854	0.2165	0.654175	-0.521325	0.327355	0.907569	0.593733
ebi-a-GCST90017063	oral leukoplakia	Gut microbiota abundance (genus Ruminococcus2 id.11374)	Inverse variance weighted	15	-0.0783442	0.162532	0.62979	-0.396908	0.240219	0.924646	0.672396
ebi-a-GCST90017063	oral leukoplakia	Gut microbiota abundance (genus Ruminococcus2 id.11374)	Simple mode	15	-0.351656	0.375571	0.364979	-1.08777	0.384463	0.703522	0.336966
ebi-a-GCST90017063	oral leukoplakia	Gut microbiota abundance (genus Ruminococcus2 id.11374)	Weighted mode	15	-0.189521	0.282467	0.51317	-0.743157	0.364114	0.827355	0.47561
ebi-a-GCST90017064	oral leukoplakia	Gut microbiota abundance (genus Ruminococcus gauvreauii group id.11342)	MR Egger	12	0.870015	0.998494	0.404009	-1.08703	2.82706	2.38695	0.337215
ebi-a-GCST90017064	oral leukoplakia	Gut microbiota abundance (genus Ruminococcus gauvreauii group id.11342)	Weighted median	12	0.294338	0.264622	0.266011	-0.224322	0.812997	1.34224	0.799058
ebi-a-GCST90017064	oral leukoplakia	Gut microbiota abundance (genus Ruminococcus gauvreauii group id.11342)	Inverse variance weighted	12	0.124264	0.23655	0.599362	-0.339374	0.587902	1.13231	0.712216
ebi-a-GCST90017064	oral leukoplakia	Gut microbiota abundance (genus Ruminococcus gauvreauii group id.11342)	Simple mode	12	0.524258	0.5624	0.371252	-0.578045	1.62656	1.6892	0.560994
ebi-a-GCST90017064	oral leukoplakia	Gut microbiota abundance (genus Ruminococcus gauvreauii group id.11342)	Weighted mode	12	0.566435	0.503764	0.284779	-0.420943	1.55381	1.76198	0.656428
ebi-a-GCST90017065	oral leukoplakia	Gut microbiota abundance (genus Ruminococcus gnavus group id.14376)	MR Egger	11	1.16548	0.602775	0.0851901	-0.0159604	2.34692	3.20746	0.984166
ebi-a-GCST90017065	oral leukoplakia	Gut microbiota abundance (genus Ruminococcus gnavus group id.14376)	Weighted median	11	0.131647	0.160857	0.413122	-0.183632	0.446926	1.14071	0.832242
ebi-a-GCST90017065	oral leukoplakia	Gut microbiota abundance (genus Ruminococcus gnavus group id.14376)	Inverse variance weighted	11	0.0649355	0.126056	0.606461	-0.182134	0.312005	1.06709	0.833489
ebi-a-GCST90017065	oral leukoplakia	Gut microbiota abundance (genus Ruminococcus gnavus group id.14376)	Simple mode	11	0.166188	0.300677	0.592599	-0.423139	0.755515	1.1808	0.654988
ebi-a-GCST90017065	oral leukoplakia	Gut microbiota abundance (genus Ruminococcus gnavus group id.14376)	Weighted mode	11	0.171049	0.253813	0.515638	-0.326424	0.668522	1.18655	0.721499
ebi-a-GCST90017066	oral leukoplakia	Gut microbiota abundance (genus Ruminococcus torques group id.14377)	MR Egger	9	-0.582932	1.28842	0.66464	-3.10823	1.94237	0.558259	0.0446799
ebi-a-GCST90017066	oral leukoplakia	Gut microbiota abundance (genus Ruminococcus torques group id.14377)	Weighted median	9	-0.0288451	0.358693	0.935905	-0.731883	0.674193	0.971567	0.481002
ebi-a-GCST90017066	oral leukoplakia	Gut microbiota abundance (genus Ruminococcus torques group id.14377)	Inverse variance weighted	9	-0.206155	0.374777	0.582268	-0.940718	0.528407	0.813707	0.390347
ebi-a-GCST90017066	oral leukoplakia	Gut microbiota abundance (genus Ruminococcus torques group id.14377)	Simple mode	9	0.104676	0.58486	0.862406	-1.04165	1.251	1.11035	0.352872
ebi-a-GCST90017066	oral leukoplakia	Gut microbiota abundance (genus Ruminococcus torques group id.14377)	Weighted mode	9	0.0689406	0.570618	0.906815	-1.04947	1.18735	1.07137	0.350123
ebi-a-GCST90017067	oral leukoplakia	Gut microbiota abundance (genus Sellimonas id.14369)	MR Egger	9	0.176812	0.559583	0.761237	-0.91997	1.27359	1.19341	0.398531
ebi-a-GCST90017067	oral leukoplakia	Gut microbiota abundance (genus Sellimonas id.14369)	Weighted median	9	0.0272511	0.133256	0.837962	-0.233931	0.288433	1.02763	0.791416
ebi-a-GCST90017067	oral leukoplakia	Gut microbiota abundance (genus Sellimonas id.14369)	Inverse variance weighted	9	0.0476306	0.0955247	0.618046	-0.139598	0.234859	1.04878	0.869708
ebi-a-GCST90017067	oral leukoplakia	Gut microbiota abundance (genus Sellimonas id.14369)	Simple mode	9	-0.00274959	0.185269	0.988522	-0.365877	0.360378	0.997254	0.693588
ebi-a-GCST90017067	oral leukoplakia	Gut microbiota abundance (genus Sellimonas id.14369)	Weighted mode	9	-0.00274959	0.205277	0.989641	-0.405092	0.399592	0.997254	0.666916
ebi-a-GCST90017068	oral leukoplakia	Gut microbiota abundance (genus Senegalimassilia id.11160)	MR Egger	5	1.37649	0.812931	0.188983	-0.216851	2.96984	3.96098	0.80505
ebi-a-GCST90017068	oral leukoplakia	Gut microbiota abundance (genus Senegalimassilia id.11160)	Weighted median	5	0.583141	0.26117	0.0255623	0.0712466	1.09503	1.79166	1.07385
ebi-a-GCST90017068	oral leukoplakia	Gut microbiota abundance (genus Senegalimassilia id.11160)	Inverse variance weighted	5	0.629781	0.212467	0.00303538	0.213345	1.04622	1.8772	1.23781
ebi-a-GCST90017068	oral leukoplakia	Gut microbiota abundance (genus Senegalimassilia id.11160)	Simple mode	5	0.519726	0.368671	0.231424	-0.20287	1.24232	1.68157	0.816385
ebi-a-GCST90017068	oral leukoplakia	Gut microbiota abundance (genus Senegalimassilia id.11160)	Weighted mode	5	0.506102	0.365086	0.237936	-0.209468	1.22167	1.65881	0.811016
ebi-a-GCST90017069	oral leukoplakia	Gut microbiota abundance (genus Slackia id.825)	MR Egger	6	0.1086	1.32027	0.938394	-2.47912	2.69632	1.11472	0.0838167
ebi-a-GCST90017069	oral leukoplakia	Gut microbiota abundance (genus Slackia id.825)	Weighted median	6	0.0639276	0.221356	0.772734	-0.36993	0.497786	1.06602	0.690782
ebi-a-GCST90017069	oral leukoplakia	Gut microbiota abundance (genus Slackia id.825)	Inverse variance weighted	6	-0.0296471	0.182036	0.870626	-0.386437	0.327143	0.970788	0.679473
ebi-a-GCST90017069	oral leukoplakia	Gut microbiota abundance (genus Slackia id.825)	Simple mode	6	0.334218	0.401992	0.443624	-0.453686	1.12212	1.39685	0.635282
ebi-a-GCST90017069	oral leukoplakia	Gut microbiota abundance (genus Slackia id.825)	Weighted mode	6	0.339234	0.395602	0.430337	-0.436146	1.11461	1.40387	0.646524
ebi-a-GCST90017070	oral leukoplakia	Gut microbiota abundance (genus Streptococcus id.1853)	MR Egger	15	-0.664581	0.642952	0.320151	-1.92477	0.595605	0.514489	0.14591
ebi-a-GCST90017070	oral leukoplakia	Gut microbiota abundance (genus Streptococcus id.1853)	Weighted median	15	0.0440474	0.242481	0.855855	-0.431215	0.51931	1.04503	0.649719
ebi-a-GCST90017070	oral leukoplakia	Gut microbiota abundance (genus Streptococcus id.1853)	Inverse variance weighted	15	-0.00303211	0.175582	0.986222	-0.347173	0.341109	0.996972	0.706683
ebi-a-GCST90017070	oral leukoplakia	Gut microbiota abundance (genus Streptococcus id.1853)	Simple mode	15	-0.0857622	0.385477	0.827151	-0.841298	0.669774	0.917812	0.431151
ebi-a-GCST90017070	oral leukoplakia	Gut microbiota abundance (genus Streptococcus id.1853)	Weighted mode	15	-0.0433471	0.364147	0.906937	-0.757075	0.670381	0.957579	0.469036
ebi-a-GCST90017071	oral leukoplakia	Gut microbiota abundance (genus Subdoligranulum id.2070)	MR Egger	11	-0.119438	0.495571	0.814947	-1.09076	0.85188	0.887419	0.335962
ebi-a-GCST90017071	oral leukoplakia	Gut microbiota abundance (genus Subdoligranulum id.2070)	Weighted median	11	-0.128603	0.25063	0.607868	-0.619838	0.362631	0.879323	0.538032
ebi-a-GCST90017071	oral leukoplakia	Gut microbiota abundance (genus Subdoligranulum id.2070)	Inverse variance weighted	11	-0.190408	0.191062	0.31897	-0.564891	0.184074	0.826621	0.568422
ebi-a-GCST90017071	oral leukoplakia	Gut microbiota abundance (genus Subdoligranulum id.2070)	Simple mode	11	-0.221434	0.332545	0.520554	-0.873223	0.430355	0.801369	0.417603
ebi-a-GCST90017071	oral leukoplakia	Gut microbiota abundance (genus Subdoligranulum id.2070)	Weighted mode	11	-0.141457	0.318908	0.666799	-0.766517	0.483603	0.868092	0.464628
ebi-a-GCST90017072	oral leukoplakia	Gut microbiota abundance (genus Sutterella id.2896)	MR Egger	12	0.169908	0.821644	0.840323	-1.44051	1.78033	1.1852	0.236806
ebi-a-GCST90017072	oral leukoplakia	Gut microbiota abundance (genus Sutterella id.2896)	Weighted median	12	-0.318348	0.239856	0.184427	-0.788465	0.151769	0.72735	0.454542
ebi-a-GCST90017072	oral leukoplakia	Gut microbiota abundance (genus Sutterella id.2896)	Inverse variance weighted	12	-0.273892	0.184934	0.138601	-0.636363	0.0885798	0.760414	0.529214
ebi-a-GCST90017072	oral leukoplakia	Gut microbiota abundance (genus Sutterella id.2896)	Simple mode	12	-0.392023	0.391084	0.337691	-1.15855	0.374502	0.675689	0.313942
ebi-a-GCST90017072	oral leukoplakia	Gut microbiota abundance (genus Sutterella id.2896)	Weighted mode	12	-0.322016	0.38889	0.42525	-1.08424	0.440209	0.724687	0.338158
ebi-a-GCST90017073	oral leukoplakia	Gut microbiota abundance (genus Terrisporobacter id.11348)	MR Egger	5	-0.196502	0.94219	0.84815	-2.04319	1.65019	0.8216	0.129614
ebi-a-GCST90017073	oral leukoplakia	Gut microbiota abundance (genus Terrisporobacter id.11348)	Weighted median	5	0.0355691	0.281088	0.899304	-0.515363	0.586502	1.03621	0.597284
ebi-a-GCST90017073	oral leukoplakia	Gut microbiota abundance (genus Terrisporobacter id.11348)	Inverse variance weighted	5	0.159573	0.277527	0.565303	-0.384379	0.703525	1.17301	0.680873
ebi-a-GCST90017073	oral leukoplakia	Gut microbiota abundance (genus Terrisporobacter id.11348)	Simple mode	5	-0.209333	0.488224	0.690177	-1.16625	0.747586	0.811125	0.311533
ebi-a-GCST90017073	oral leukoplakia	Gut microbiota abundance (genus Terrisporobacter id.11348)	Weighted mode	5	-0.238931	0.422412	0.601863	-1.06686	0.588996	0.787469	0.344088
ebi-a-GCST90017074	oral leukoplakia	Gut microbiota abundance (genus Turicibacter id.2162)	MR Egger	10	-0.430135	0.721885	0.567746	-1.84503	0.984759	0.650421	0.158021
ebi-a-GCST90017074	oral leukoplakia	Gut microbiota abundance (genus Turicibacter id.2162)	Weighted median	10	-0.208514	0.219206	0.341492	-0.638158	0.221131	0.81179	0.528264
ebi-a-GCST90017074	oral leukoplakia	Gut microbiota abundance (genus Turicibacter id.2162)	Inverse variance weighted	10	-0.303088	0.159049	0.0566984	-0.614824	0.00864767	0.738534	0.540736
ebi-a-GCST90017074	oral leukoplakia	Gut microbiota abundance (genus Turicibacter id.2162)	Simple mode	10	-0.198874	0.395783	0.627393	-0.974608	0.576861	0.819654	0.37734
ebi-a-GCST90017074	oral leukoplakia	Gut microbiota abundance (genus Turicibacter id.2162)	Weighted mode	10	-0.182436	0.420646	0.674714	-1.0069	0.642031	0.833238	0.365349
ebi-a-GCST90017075	oral leukoplakia	Gut microbiota abundance (genus Tyzzerella3 id.11335)	MR Egger	13	1.11228	0.625377	0.102925	-0.113461	2.33802	3.04128	0.892739
ebi-a-GCST90017075	oral leukoplakia	Gut microbiota abundance (genus Tyzzerella3 id.11335)	Weighted median	13	-0.139605	0.146564	0.340835	-0.426871	0.147661	0.869702	0.652548
ebi-a-GCST90017075	oral leukoplakia	Gut microbiota abundance (genus Tyzzerella3 id.11335)	Inverse variance weighted	13	-0.0926593	0.10871	0.394016	-0.30573	0.120411	0.911504	0.736585
ebi-a-GCST90017075	oral leukoplakia	Gut microbiota abundance (genus Tyzzerella3 id.11335)	Simple mode	13	-0.230798	0.265099	0.401048	-0.750391	0.288796	0.7939	0.472182
ebi-a-GCST90017075	oral leukoplakia	Gut microbiota abundance (genus Tyzzerella3 id.11335)	Weighted mode	13	-0.258494	0.241239	0.305011	-0.731323	0.214335	0.772214	0.481272
ebi-a-GCST90017088	oral leukoplakia	Gut microbiota abundance (genus Veillonella id.2198)	MR Egger	6	0.731893	1.84899	0.712433	-2.89214	4.35592	2.07901	0.0554576
ebi-a-GCST90017088	oral leukoplakia	Gut microbiota abundance (genus Veillonella id.2198)	Weighted median	6	0.456196	0.283425	0.107489	-0.0993164	1.01171	1.57806	0.905456
ebi-a-GCST90017088	oral leukoplakia	Gut microbiota abundance (genus Veillonella id.2198)	Inverse variance weighted	6	0.518897	0.210308	0.013613	0.106693	0.931102	1.68017	1.11259
ebi-a-GCST90017088	oral leukoplakia	Gut microbiota abundance (genus Veillonella id.2198)	Simple mode	6	0.877585	0.412111	0.0864601	0.069848	1.68532	2.40509	1.07235
ebi-a-GCST90017088	oral leukoplakia	Gut microbiota abundance (genus Veillonella id.2198)	Weighted mode	6	0.835235	0.444647	0.119118	-0.0362724	1.70674	2.30536	0.964378
ebi-a-GCST90017089	oral leukoplakia	Gut microbiota abundance (genus Victivallis id.2256)	MR Egger	10	0.478299	0.88328	0.60291	-1.25293	2.20953	1.61333	0.285667
ebi-a-GCST90017089	oral leukoplakia	Gut microbiota abundance (genus Victivallis id.2256)	Weighted median	10	-0.0218667	0.135487	0.871783	-0.28742	0.243687	0.978371	0.750196
ebi-a-GCST90017089	oral leukoplakia	Gut microbiota abundance (genus Victivallis id.2256)	Inverse variance weighted	10	-0.0535844	0.11175	0.631583	-0.272615	0.165446	0.947826	0.761386
ebi-a-GCST90017089	oral leukoplakia	Gut microbiota abundance (genus Victivallis id.2256)	Simple mode	10	0.134622	0.259717	0.616722	-0.374424	0.643668	1.1441	0.687685
ebi-a-GCST90017089	oral leukoplakia	Gut microbiota abundance (genus Victivallis id.2256)	Weighted mode	10	0.0106063	0.254578	0.967678	-0.488367	0.50958	1.01066	0.613627
ebi-a-GCST90017090	oral leukoplakia	Gut microbiota abundance (order Actinomycetales id.420)	MR Egger	4	-0.639929	0.527685	0.349045	-1.67419	0.394334	0.52733	0.18746
ebi-a-GCST90017090	oral leukoplakia	Gut microbiota abundance (order Actinomycetales id.420)	Weighted median	4	-0.179098	0.264306	0.498015	-0.697138	0.338942	0.836024	0.498009
ebi-a-GCST90017090	oral leukoplakia	Gut microbiota abundance (order Actinomycetales id.420)	Inverse variance weighted	4	-0.0574992	0.263184	0.827059	-0.573339	0.458341	0.944123	0.56364
ebi-a-GCST90017090	oral leukoplakia	Gut microbiota abundance (order Actinomycetales id.420)	Simple mode	4	-0.0264687	0.486626	0.960042	-0.980255	0.927318	0.973878	0.375215
ebi-a-GCST90017090	oral leukoplakia	Gut microbiota abundance (order Actinomycetales id.420)	Weighted mode	4	-0.290734	0.304749	0.410459	-0.888042	0.306574	0.747714	0.411461
ebi-a-GCST90017091	oral leukoplakia	Gut microbiota abundance (order Bacillales id.1674)	MR Egger	8	-0.72745	0.510386	0.203953	-1.72781	0.272906	0.483139	0.177674
ebi-a-GCST90017091	oral leukoplakia	Gut microbiota abundance (order Bacillales id.1674)	Weighted median	8	0.170292	0.147123	0.247074	-0.118068	0.458652	1.18565	0.888636
ebi-a-GCST90017091	oral leukoplakia	Gut microbiota abundance (order Bacillales id.1674)	Inverse variance weighted	8	0.0202849	0.137544	0.882754	-0.249302	0.289872	1.02049	0.779345
ebi-a-GCST90017091	oral leukoplakia	Gut microbiota abundance (order Bacillales id.1674)	Simple mode	8	0.219882	0.199295	0.306375	-0.170735	0.610499	1.24593	0.843045
ebi-a-GCST90017091	oral leukoplakia	Gut microbiota abundance (order Bacillales id.1674)	Weighted mode	8	0.193442	0.206332	0.379697	-0.210968	0.597852	1.21342	0.8098
ebi-a-GCST90017092	oral leukoplakia	Gut microbiota abundance (order Bacteroidales id.913)	MR Egger	13	0.370225	0.369194	0.33751	-0.353394	1.09384	1.44806	0.7023
ebi-a-GCST90017092	oral leukoplakia	Gut microbiota abundance (order Bacteroidales id.913)	Weighted median	13	0.0442168	0.23979	0.853701	-0.425772	0.514205	1.04521	0.653266
ebi-a-GCST90017092	oral leukoplakia	Gut microbiota abundance (order Bacteroidales id.913)	Inverse variance weighted	13	-0.0558433	0.18327	0.760591	-0.415052	0.303365	0.945687	0.660306
ebi-a-GCST90017092	oral leukoplakia	Gut microbiota abundance (order Bacteroidales id.913)	Simple mode	13	0.107034	0.341355	0.759243	-0.562022	0.77609	1.11297	0.570055
ebi-a-GCST90017092	oral leukoplakia	Gut microbiota abundance (order Bacteroidales id.913)	Weighted mode	13	0.154811	0.320787	0.638066	-0.473932	0.783554	1.16744	0.622549
ebi-a-GCST90017093	oral leukoplakia	Gut microbiota abundance (order Bifidobacteriales id.432)	MR Egger	11	0.64693	0.652393	0.34729	-0.631761	1.92562	1.90967	0.531655
ebi-a-GCST90017093	oral leukoplakia	Gut microbiota abundance (order Bifidobacteriales id.432)	Weighted median	11	0.339599	0.237789	0.153249	-0.126469	0.805666	1.40438	0.881202
ebi-a-GCST90017093	oral leukoplakia	Gut microbiota abundance (order Bifidobacteriales id.432)	Inverse variance weighted	11	0.214764	0.194541	0.269614	-0.166537	0.596065	1.23957	0.846592
ebi-a-GCST90017093	oral leukoplakia	Gut microbiota abundance (order Bifidobacteriales id.432)	Simple mode	11	-0.317017	0.484687	0.527824	-1.267	0.632969	0.728319	0.281675
ebi-a-GCST90017093	oral leukoplakia	Gut microbiota abundance (order Bifidobacteriales id.432)	Weighted mode	11	0.495766	0.30826	0.138855	-0.108424	1.09996	1.64175	0.897247
ebi-a-GCST90017094	oral leukoplakia	Gut microbiota abundance (order Burkholderiales id.2874)	MR Egger	10	0.722212	0.838761	0.414273	-0.92176	2.36618	2.05898	0.397818
ebi-a-GCST90017094	oral leukoplakia	Gut microbiota abundance (order Burkholderiales id.2874)	Weighted median	10	-0.35025	0.301685	0.245651	-0.941553	0.241053	0.704512	0.390021
ebi-a-GCST90017094	oral leukoplakia	Gut microbiota abundance (order Burkholderiales id.2874)	Inverse variance weighted	10	-0.156267	0.269587	0.562147	-0.684658	0.372123	0.85533	0.504263
ebi-a-GCST90017094	oral leukoplakia	Gut microbiota abundance (order Burkholderiales id.2874)	Simple mode	10	-0.397111	0.428521	0.378262	-1.23701	0.442789	0.672259	0.29025
ebi-a-GCST90017094	oral leukoplakia	Gut microbiota abundance (order Burkholderiales id.2874)	Weighted mode	10	-0.397111	0.464424	0.414698	-1.30738	0.513159	0.672259	0.270527
ebi-a-GCST90017095	oral leukoplakia	Gut microbiota abundance (order Clostridiales id.1863)	MR Egger	13	0.103405	0.499483	0.839773	-0.875581	1.08239	1.10894	0.41662
ebi-a-GCST90017095	oral leukoplakia	Gut microbiota abundance (order Clostridiales id.1863)	Weighted median	13	-0.0714585	0.251395	0.77622	-0.564192	0.421275	0.931035	0.56882
ebi-a-GCST90017095	oral leukoplakia	Gut microbiota abundance (order Clostridiales id.1863)	Inverse variance weighted	13	-0.0768401	0.182951	0.674482	-0.435423	0.281743	0.926038	0.646991
ebi-a-GCST90017095	oral leukoplakia	Gut microbiota abundance (order Clostridiales id.1863)	Simple mode	13	0.0124221	0.381028	0.974528	-0.734394	0.759238	1.0125	0.479796
ebi-a-GCST90017095	oral leukoplakia	Gut microbiota abundance (order Clostridiales id.1863)	Weighted mode	13	0.0124221	0.363151	0.973275	-0.699354	0.724198	1.0125	0.496906
ebi-a-GCST90017096	oral leukoplakia	Gut microbiota abundance (order Coriobacteriales id.810)	MR Egger	14	-0.587314	1.02198	0.576121	-2.59039	1.41576	0.555818	0.0749908
ebi-a-GCST90017096	oral leukoplakia	Gut microbiota abundance (order Coriobacteriales id.810)	Weighted median	14	-0.280194	0.279502	0.316114	-0.828017	0.26763	0.755637	0.436915
ebi-a-GCST90017096	oral leukoplakia	Gut microbiota abundance (order Coriobacteriales id.810)	Inverse variance weighted	14	-0.120831	0.241983	0.617542	-0.595119	0.353456	0.886184	0.551497
ebi-a-GCST90017096	oral leukoplakia	Gut microbiota abundance (order Coriobacteriales id.810)	Simple mode	14	-0.788829	0.564129	0.185418	-1.89452	0.316863	0.454376	0.15039
ebi-a-GCST90017096	oral leukoplakia	Gut microbiota abundance (order Coriobacteriales id.810)	Weighted mode	14	-0.654696	0.490883	0.205196	-1.61683	0.307435	0.5196	0.198528
ebi-a-GCST90017097	oral leukoplakia	Gut microbiota abundance (order Desulfovibrionales id.3156)	MR Egger	12	-0.255416	0.436129	0.571094	-1.11023	0.599396	0.774594	0.329484
ebi-a-GCST90017097	oral leukoplakia	Gut microbiota abundance (order Desulfovibrionales id.3156)	Weighted median	12	-0.0658416	0.232666	0.777186	-0.521867	0.390184	0.936279	0.593412
ebi-a-GCST90017097	oral leukoplakia	Gut microbiota abundance (order Desulfovibrionales id.3156)	Inverse variance weighted	12	0.150111	0.173991	0.388274	-0.190911	0.491132	1.16196	0.826206
ebi-a-GCST90017097	oral leukoplakia	Gut microbiota abundance (order Desulfovibrionales id.3156)	Simple mode	12	-0.104678	0.343228	0.766075	-0.777405	0.568049	0.900615	0.459597
ebi-a-GCST90017097	oral leukoplakia	Gut microbiota abundance (order Desulfovibrionales id.3156)	Weighted mode	12	-0.104678	0.276702	0.712404	-0.647014	0.437659	0.900615	0.523607
ebi-a-GCST90017098	oral leukoplakia	Gut microbiota abundance (order Enterobacteriales id.3468)	MR Egger	7	-1.1633	1.7407	0.533551	-4.57507	2.24846	0.312452	0.0103056
ebi-a-GCST90017098	oral leukoplakia	Gut microbiota abundance (order Enterobacteriales id.3468)	Weighted median	7	-0.406799	0.320834	0.204818	-1.03563	0.222035	0.665778	0.355002
ebi-a-GCST90017098	oral leukoplakia	Gut microbiota abundance (order Enterobacteriales id.3468)	Inverse variance weighted	7	-0.456614	0.270243	0.0910966	-0.98629	0.0730625	0.633425	0.372958
ebi-a-GCST90017098	oral leukoplakia	Gut microbiota abundance (order Enterobacteriales id.3468)	Simple mode	7	-0.348111	0.513281	0.522921	-1.35414	0.657919	0.706021	0.258169
ebi-a-GCST90017098	oral leukoplakia	Gut microbiota abundance (order Enterobacteriales id.3468)	Weighted mode	7	-0.328744	0.463167	0.50448	-1.23655	0.579063	0.719827	0.290384
ebi-a-GCST90017099	oral leukoplakia	Gut microbiota abundance (order Erysipelotrichales id.2148)	MR Egger	13	-0.119501	0.886013	0.895147	-1.85609	1.61709	0.887363	0.156283
ebi-a-GCST90017099	oral leukoplakia	Gut microbiota abundance (order Erysipelotrichales id.2148)	Weighted median	13	0.258315	0.279021	0.354555	-0.288566	0.805196	1.29475	0.749337
ebi-a-GCST90017099	oral leukoplakia	Gut microbiota abundance (order Erysipelotrichales id.2148)	Inverse variance weighted	13	0.169274	0.201326	0.400464	-0.225326	0.563873	1.18444	0.798256
ebi-a-GCST90017099	oral leukoplakia	Gut microbiota abundance (order Erysipelotrichales id.2148)	Simple mode	13	0.374191	0.464843	0.436488	-0.536901	1.28528	1.45382	0.584557
ebi-a-GCST90017099	oral leukoplakia	Gut microbiota abundance (order Erysipelotrichales id.2148)	Weighted mode	13	0.334646	0.455059	0.47623	-0.55727	1.22656	1.39745	0.57277
ebi-a-GCST90017100	oral leukoplakia	Gut microbiota abundance (order Gastranaerophilales id.1591)	MR Egger	9	-0.0178519	0.457939	0.969992	-0.915412	0.879708	0.982307	0.400352
ebi-a-GCST90017100	oral leukoplakia	Gut microbiota abundance (order Gastranaerophilales id.1591)	Weighted median	9	-0.0297839	0.189105	0.874852	-0.400431	0.340863	0.970655	0.670032
ebi-a-GCST90017100	oral leukoplakia	Gut microbiota abundance (order Gastranaerophilales id.1591)	Inverse variance weighted	9	-0.107231	0.14422	0.457166	-0.389903	0.175441	0.898318	0.677123
ebi-a-GCST90017100	oral leukoplakia	Gut microbiota abundance (order Gastranaerophilales id.1591)	Simple mode	9	-0.0728692	0.298857	0.813502	-0.658629	0.512891	0.929722	0.51756
ebi-a-GCST90017100	oral leukoplakia	Gut microbiota abundance (order Gastranaerophilales id.1591)	Weighted mode	9	-0.0615516	0.266518	0.823153	-0.583927	0.460824	0.940304	0.557704
ebi-a-GCST90017101	oral leukoplakia	Gut microbiota abundance (order Lactobacillales id.1800)	MR Egger	15	-0.512632	0.584749	0.396577	-1.65874	0.633476	0.598917	0.190379
ebi-a-GCST90017101	oral leukoplakia	Gut microbiota abundance (order Lactobacillales id.1800)	Weighted median	15	-0.0856825	0.273471	0.754041	-0.621685	0.45032	0.917886	0.537039
ebi-a-GCST90017101	oral leukoplakia	Gut microbiota abundance (order Lactobacillales id.1800)	Inverse variance weighted	15	-0.0518278	0.223962	0.816993	-0.490792	0.387137	0.949492	0.612141
ebi-a-GCST90017101	oral leukoplakia	Gut microbiota abundance (order Lactobacillales id.1800)	Simple mode	15	-0.00614346	0.471081	0.989779	-0.929462	0.917175	0.993875	0.394766
ebi-a-GCST90017101	oral leukoplakia	Gut microbiota abundance (order Lactobacillales id.1800)	Weighted mode	15	0.0167159	0.335035	0.960912	-0.639952	0.673384	1.01686	0.527318
ebi-a-GCST90017102	oral leukoplakia	Gut microbiota abundance (order Methanobacteriales id.120)	MR Egger	10	-0.15114	0.432449	0.735737	-0.998741	0.696461	0.859727	0.368343
ebi-a-GCST90017102	oral leukoplakia	Gut microbiota abundance (order Methanobacteriales id.120)	Weighted median	10	-0.038958	0.138565	0.778593	-0.310546	0.23263	0.961791	0.733047
ebi-a-GCST90017102	oral leukoplakia	Gut microbiota abundance (order Methanobacteriales id.120)	Inverse variance weighted	10	-0.0487081	0.104774	0.642013	-0.254066	0.15665	0.952459	0.775641
ebi-a-GCST90017102	oral leukoplakia	Gut microbiota abundance (order Methanobacteriales id.120)	Simple mode	10	-0.0313849	0.218655	0.889029	-0.459949	0.397179	0.969102	0.631316
ebi-a-GCST90017102	oral leukoplakia	Gut microbiota abundance (order Methanobacteriales id.120)	Weighted mode	10	-0.0119345	0.198659	0.953409	-0.401306	0.377437	0.988136	0.669445
ebi-a-GCST90017103	oral leukoplakia	Gut microbiota abundance (order Mollicutes RF9 id.11579)	MR Egger	13	0.323678	0.567895	0.580159	-0.789397	1.43675	1.3822	0.454119
ebi-a-GCST90017103	oral leukoplakia	Gut microbiota abundance (order Mollicutes RF9 id.11579)	Weighted median	13	-0.184359	0.202478	0.362554	-0.581216	0.212499	0.831638	0.559218
ebi-a-GCST90017103	oral leukoplakia	Gut microbiota abundance (order Mollicutes RF9 id.11579)	Inverse variance weighted	13	-0.0369554	0.17622	0.833893	-0.382347	0.308436	0.963719	0.682258
ebi-a-GCST90017103	oral leukoplakia	Gut microbiota abundance (order Mollicutes RF9 id.11579)	Simple mode	13	-0.414323	0.35352	0.263944	-1.10722	0.278577	0.660788	0.330476
ebi-a-GCST90017103	oral leukoplakia	Gut microbiota abundance (order Mollicutes RF9 id.11579)	Weighted mode	13	-0.357779	0.342667	0.317017	-1.02941	0.31385	0.699228	0.357219
ebi-a-GCST90017104	oral leukoplakia	Gut microbiota abundance (order NB1n id.3953)	MR Egger	12	-0.129587	0.480724	0.792974	-1.07181	0.812632	0.878458	0.342389
ebi-a-GCST90017104	oral leukoplakia	Gut microbiota abundance (order NB1n id.3953)	Weighted median	12	-0.0823798	0.146128	0.572922	-0.36879	0.20403	0.920922	0.691571
ebi-a-GCST90017104	oral leukoplakia	Gut microbiota abundance (order NB1n id.3953)	Inverse variance weighted	12	0.0260107	0.113501	0.818739	-0.196451	0.248473	1.02635	0.821641
ebi-a-GCST90017104	oral leukoplakia	Gut microbiota abundance (order NB1n id.3953)	Simple mode	12	-0.174281	0.277542	0.542857	-0.718264	0.369702	0.840061	0.487598
ebi-a-GCST90017104	oral leukoplakia	Gut microbiota abundance (order NB1n id.3953)	Weighted mode	12	-0.169344	0.25232	0.515973	-0.663891	0.325203	0.844219	0.514844
ebi-a-GCST90017105	oral leukoplakia	Gut microbiota abundance (order Pasteurellales id.3688)	MR Egger	14	-0.239705	0.26236	0.378893	-0.753931	0.274521	0.78686	0.470513
ebi-a-GCST90017105	oral leukoplakia	Gut microbiota abundance (order Pasteurellales id.3688)	Weighted median	14	-0.168372	0.171083	0.325038	-0.503695	0.16695	0.845039	0.604294
ebi-a-GCST90017105	oral leukoplakia	Gut microbiota abundance (order Pasteurellales id.3688)	Inverse variance weighted	14	-0.0586464	0.120772	0.627253	-0.295359	0.178066	0.94304	0.744264
ebi-a-GCST90017105	oral leukoplakia	Gut microbiota abundance (order Pasteurellales id.3688)	Simple mode	14	-0.0749898	0.260734	0.778178	-0.586028	0.436048	0.927753	0.556534
ebi-a-GCST90017105	oral leukoplakia	Gut microbiota abundance (order Pasteurellales id.3688)	Weighted mode	14	-0.151722	0.210404	0.483617	-0.564113	0.26067	0.859228	0.568864
ebi-a-GCST90017106	oral leukoplakia	Gut microbiota abundance (order Rhodospirillales id.2667)	MR Egger	14	0.236659	0.593825	0.697237	-0.927238	1.40056	1.26701	0.395645
ebi-a-GCST90017106	oral leukoplakia	Gut microbiota abundance (order Rhodospirillales id.2667)	Weighted median	14	0.143151	0.178757	0.423239	-0.207213	0.493516	1.1539	0.812847
ebi-a-GCST90017106	oral leukoplakia	Gut microbiota abundance (order Rhodospirillales id.2667)	Inverse variance weighted	14	0.100243	0.141604	0.479	-0.177301	0.377787	1.10544	0.837528
ebi-a-GCST90017106	oral leukoplakia	Gut microbiota abundance (order Rhodospirillales id.2667)	Simple mode	14	0.369633	0.346711	0.305773	-0.309921	1.04919	1.4472	0.733505
ebi-a-GCST90017106	oral leukoplakia	Gut microbiota abundance (order Rhodospirillales id.2667)	Weighted mode	14	0.35707	0.341006	0.31413	-0.311303	1.02544	1.42914	0.732492
ebi-a-GCST90017107	oral leukoplakia	Gut microbiota abundance (order Selenomonadales id.2165)	MR Egger	12	-0.225249	0.69517	0.752598	-1.58778	1.13728	0.798317	0.204378
ebi-a-GCST90017107	oral leukoplakia	Gut microbiota abundance (order Selenomonadales id.2165)	Weighted median	12	0.308562	0.265994	0.246035	-0.212787	0.829911	1.36147	0.808329
ebi-a-GCST90017107	oral leukoplakia	Gut microbiota abundance (order Selenomonadales id.2165)	Inverse variance weighted	12	0.325173	0.201645	0.106831	-0.0700514	0.720398	1.38427	0.932346
ebi-a-GCST90017107	oral leukoplakia	Gut microbiota abundance (order Selenomonadales id.2165)	Simple mode	12	0.347813	0.485703	0.488852	-0.604164	1.29979	1.41597	0.546531
ebi-a-GCST90017107	oral leukoplakia	Gut microbiota abundance (order Selenomonadales id.2165)	Weighted mode	12	0.322449	0.494048	0.527375	-0.645885	1.29078	1.3805	0.524198
ebi-a-GCST90017108	oral leukoplakia	Gut microbiota abundance (order Verrucomicrobiales id.4030)	MR Egger	11	-0.420778	0.594667	0.497115	-1.58632	0.744768	0.656536	0.204676
ebi-a-GCST90017108	oral leukoplakia	Gut microbiota abundance (order Verrucomicrobiales id.4030)	Weighted median	11	0.115065	0.231621	0.619344	-0.338913	0.569043	1.12195	0.712544
ebi-a-GCST90017108	oral leukoplakia	Gut microbiota abundance (order Verrucomicrobiales id.4030)	Inverse variance weighted	11	0.0331458	0.173171	0.848208	-0.30627	0.372561	1.0337	0.736188
ebi-a-GCST90017108	oral leukoplakia	Gut microbiota abundance (order Verrucomicrobiales id.4030)	Simple mode	11	0.163622	0.372824	0.670084	-0.567112	0.894357	1.17777	0.567161
ebi-a-GCST90017108	oral leukoplakia	Gut microbiota abundance (order Verrucomicrobiales id.4030)	Weighted mode	11	0.108688	0.348121	0.761291	-0.573629	0.791004	1.11481	0.563477
ebi-a-GCST90017109	oral leukoplakia	Gut microbiota abundance (order Victivallales id.2254)	MR Egger	8	0.202781	0.457026	0.672814	-0.69299	1.09855	1.2248	0.500079
ebi-a-GCST90017109	oral leukoplakia	Gut microbiota abundance (order Victivallales id.2254)	Weighted median	8	0.0412552	0.156839	0.792518	-0.266149	0.34866	1.04212	0.766325
ebi-a-GCST90017109	oral leukoplakia	Gut microbiota abundance (order Victivallales id.2254)	Inverse variance weighted	8	0.0258459	0.128311	0.840361	-0.225643	0.277335	1.02618	0.798003
ebi-a-GCST90017109	oral leukoplakia	Gut microbiota abundance (order Victivallales id.2254)	Simple mode	8	0.140124	0.220242	0.544861	-0.29155	0.571799	1.15042	0.747104
ebi-a-GCST90017109	oral leukoplakia	Gut microbiota abundance (order Victivallales id.2254)	Weighted mode	8	0.0263904	0.230751	0.912158	-0.425882	0.478662	1.02674	0.653194
ebi-a-GCST90017110	oral leukoplakia	Gut microbiota abundance (phylum Actinobacteria id.400)	MR Egger	15	0.363896	0.875943	0.6846	-1.35295	2.08074	1.43892	0.258476
ebi-a-GCST90017110	oral leukoplakia	Gut microbiota abundance (phylum Actinobacteria id.400)	Weighted median	15	0.313872	0.262638	0.232058	-0.200898	0.828641	1.36871	0.817996
ebi-a-GCST90017110	oral leukoplakia	Gut microbiota abundance (phylum Actinobacteria id.400)	Inverse variance weighted	15	0.325046	0.199021	0.102422	-0.0650349	0.715127	1.38409	0.937035
ebi-a-GCST90017110	oral leukoplakia	Gut microbiota abundance (phylum Actinobacteria id.400)	Simple mode	15	0.172595	0.500378	0.735275	-0.808147	1.15334	1.18838	0.445683
ebi-a-GCST90017110	oral leukoplakia	Gut microbiota abundance (phylum Actinobacteria id.400)	Weighted mode	15	0.552269	0.393653	0.182424	-0.219291	1.32383	1.73719	0.803088
ebi-a-GCST90017111	oral leukoplakia	Gut microbiota abundance (phylum Bacteroidetes id.905)	MR Egger	10	0.384888	0.482783	0.448332	-0.561367	1.33114	1.46945	0.570429
ebi-a-GCST90017111	oral leukoplakia	Gut microbiota abundance (phylum Bacteroidetes id.905)	Weighted median	10	-0.0120261	0.27025	0.964506	-0.541716	0.517663	0.988046	0.581749
ebi-a-GCST90017111	oral leukoplakia	Gut microbiota abundance (phylum Bacteroidetes id.905)	Inverse variance weighted	10	-0.166033	0.217792	0.445852	-0.592906	0.260839	0.847018	0.552719
ebi-a-GCST90017111	oral leukoplakia	Gut microbiota abundance (phylum Bacteroidetes id.905)	Simple mode	10	0.0172339	0.431216	0.968993	-0.827949	0.862417	1.01738	0.436944
ebi-a-GCST90017111	oral leukoplakia	Gut microbiota abundance (phylum Bacteroidetes id.905)	Weighted mode	10	0.028783	0.414472	0.946154	-0.783582	0.841149	1.0292	0.456767
ebi-a-GCST90017112	oral leukoplakia	Gut microbiota abundance (phylum Cyanobacteria id.1500)	MR Egger	8	0.17236	0.551839	0.765354	-0.909245	1.25397	1.18811	0.402828
ebi-a-GCST90017112	oral leukoplakia	Gut microbiota abundance (phylum Cyanobacteria id.1500)	Weighted median	8	-0.0635005	0.195139	0.74487	-0.445973	0.318972	0.938474	0.640201
ebi-a-GCST90017112	oral leukoplakia	Gut microbiota abundance (phylum Cyanobacteria id.1500)	Inverse variance weighted	8	0.00207932	0.154424	0.989257	-0.300593	0.304751	1.00208	0.740379
ebi-a-GCST90017112	oral leukoplakia	Gut microbiota abundance (phylum Cyanobacteria id.1500)	Simple mode	8	-0.265754	0.31102	0.421128	-0.875353	0.343845	0.766628	0.416715
ebi-a-GCST90017112	oral leukoplakia	Gut microbiota abundance (phylum Cyanobacteria id.1500)	Weighted mode	8	-0.199356	0.30096	0.528912	-0.789239	0.390526	0.819258	0.45419
ebi-a-GCST90017113	oral leukoplakia	Gut microbiota abundance (phylum Euryarchaeota id.55)	MR Egger	12	0.160611	0.412987	0.705502	-0.648844	0.970066	1.17423	0.52265
ebi-a-GCST90017113	oral leukoplakia	Gut microbiota abundance (phylum Euryarchaeota id.55)	Weighted median	12	-0.00404189	0.119689	0.973061	-0.238633	0.230549	0.995966	0.787704
ebi-a-GCST90017113	oral leukoplakia	Gut microbiota abundance (phylum Euryarchaeota id.55)	Inverse variance weighted	12	-0.0500546	0.0934315	0.592141	-0.23318	0.133071	0.951178	0.792011
ebi-a-GCST90017113	oral leukoplakia	Gut microbiota abundance (phylum Euryarchaeota id.55)	Simple mode	12	0.0674668	0.192342	0.73239	-0.309524	0.444457	1.06979	0.733796
ebi-a-GCST90017113	oral leukoplakia	Gut microbiota abundance (phylum Euryarchaeota id.55)	Weighted mode	12	0.0577861	0.18801	0.764313	-0.310714	0.426286	1.05949	0.732924
ebi-a-GCST90017114	oral leukoplakia	Gut microbiota abundance (phylum Firmicutes id.1672)	MR Egger	16	-0.407283	0.378112	0.299625	-1.14838	0.333817	0.665456	0.317149
ebi-a-GCST90017114	oral leukoplakia	Gut microbiota abundance (phylum Firmicutes id.1672)	Weighted median	16	-0.17658	0.211068	0.402818	-0.590274	0.237115	0.838132	0.554175
ebi-a-GCST90017114	oral leukoplakia	Gut microbiota abundance (phylum Firmicutes id.1672)	Inverse variance weighted	16	-0.0028119	0.159641	0.985947	-0.315709	0.310085	0.997192	0.729272
ebi-a-GCST90017114	oral leukoplakia	Gut microbiota abundance (phylum Firmicutes id.1672)	Simple mode	16	-0.242333	0.349737	0.49896	-0.927817	0.443151	0.784795	0.395416
ebi-a-GCST90017114	oral leukoplakia	Gut microbiota abundance (phylum Firmicutes id.1672)	Weighted mode	16	-0.28738	0.297847	0.349915	-0.87116	0.2964	0.750227	0.418466
ebi-a-GCST90017115	oral leukoplakia	Gut microbiota abundance (phylum Lentisphaerae id.2238)	MR Egger	9	0.179509	0.458161	0.706858	-0.718487	1.07751	1.19663	0.487489
ebi-a-GCST90017115	oral leukoplakia	Gut microbiota abundance (phylum Lentisphaerae id.2238)	Weighted median	9	0.00746542	0.14894	0.960024	-0.284457	0.299388	1.00749	0.752423
ebi-a-GCST90017115	oral leukoplakia	Gut microbiota abundance (phylum Lentisphaerae id.2238)	Inverse variance weighted	9	0.0197318	0.120124	0.869525	-0.215711	0.255174	1.01993	0.805968
ebi-a-GCST90017115	oral leukoplakia	Gut microbiota abundance (phylum Lentisphaerae id.2238)	Simple mode	9	0.06266	0.213924	0.777046	-0.35663	0.481951	1.06466	0.700031
ebi-a-GCST90017115	oral leukoplakia	Gut microbiota abundance (phylum Lentisphaerae id.2238)	Weighted mode	9	0.0424238	0.211562	0.846073	-0.372238	0.457086	1.04334	0.68919
ebi-a-GCST90017116	oral leukoplakia	Gut microbiota abundance (phylum Proteobacteria id.2375)	MR Egger	12	0.496371	0.536904	0.376992	-0.55596	1.5487	1.64275	0.573521
ebi-a-GCST90017116	oral leukoplakia	Gut microbiota abundance (phylum Proteobacteria id.2375)	Weighted median	12	0.0404842	0.260983	0.876725	-0.471043	0.552011	1.04131	0.624351
ebi-a-GCST90017116	oral leukoplakia	Gut microbiota abundance (phylum Proteobacteria id.2375)	Inverse variance weighted	12	0.0850377	0.192782	0.659134	-0.292814	0.46289	1.08876	0.746161
ebi-a-GCST90017116	oral leukoplakia	Gut microbiota abundance (phylum Proteobacteria id.2375)	Simple mode	12	0.0922014	0.395241	0.819829	-0.68247	0.866873	1.09659	0.505367
ebi-a-GCST90017116	oral leukoplakia	Gut microbiota abundance (phylum Proteobacteria id.2375)	Weighted mode	12	0.0732236	0.343717	0.835197	-0.600461	0.746908	1.07597	0.548559
ebi-a-GCST90017117	oral leukoplakia	Gut microbiota abundance (phylum Tenericutes id.3919)	MR Egger	12	0.470928	0.641866	0.479989	-0.787131	1.72899	1.60148	0.455149
ebi-a-GCST90017117	oral leukoplakia	Gut microbiota abundance (phylum Tenericutes id.3919)	Weighted median	12	-0.124061	0.236855	0.600428	-0.588296	0.340174	0.883326	0.555273
ebi-a-GCST90017117	oral leukoplakia	Gut microbiota abundance (phylum Tenericutes id.3919)	Inverse variance weighted	12	0.0197829	0.184467	0.914595	-0.341772	0.381337	1.01998	0.710511
ebi-a-GCST90017117	oral leukoplakia	Gut microbiota abundance (phylum Tenericutes id.3919)	Simple mode	12	-0.340669	0.433972	0.449029	-1.19125	0.509917	0.711294	0.30384
ebi-a-GCST90017117	oral leukoplakia	Gut microbiota abundance (phylum Tenericutes id.3919)	Weighted mode	12	-0.202745	0.401452	0.623503	-0.989592	0.584102	0.816486	0.371728
ebi-a-GCST90017118	oral leukoplakia	Gut microbiota abundance (phylum Verrucomicrobia id.3982)	MR Egger	12	-0.329255	0.435595	0.467157	-1.18302	0.524511	0.71946	0.306352
ebi-a-GCST90017118	oral leukoplakia	Gut microbiota abundance (phylum Verrucomicrobia id.3982)	Weighted median	12	-0.0424207	0.229825	0.85356	-0.492877	0.408036	0.958466	0.610866
ebi-a-GCST90017118	oral leukoplakia	Gut microbiota abundance (phylum Verrucomicrobia id.3982)	Inverse variance weighted	12	0.0303993	0.164288	0.8532	-0.291605	0.352404	1.03087	0.747063
ebi-a-GCST90017118	oral leukoplakia	Gut microbiota abundance (phylum Verrucomicrobia id.3982)	Simple mode	12	0.466844	0.379667	0.244493	-0.277303	1.21099	1.59495	0.757825
ebi-a-GCST90017118	oral leukoplakia	Gut microbiota abundance (phylum Verrucomicrobia id.3982)	Weighted mode	12	-0.161129	0.319718	0.624222	-0.787776	0.465518	0.851182	0.454855

## Sheet: Table S2
Table S2 The pleiotropy analysis of the association between identified bacterial traits and oral leukoplakia
id.exposure	outcome	exposure	egger_intercept	se	pval
ebi-a-GCST90016908	oral leukoplakia	Gut microbiota abundance (class Actinobacteria id.419)	-0.0353039	0.03178	0.286743
ebi-a-GCST90016909	oral leukoplakia	Gut microbiota abundance (class Alphaproteobacteria id.2379)	0.0216594	0.094221	0.827295
ebi-a-GCST90016910	oral leukoplakia	Gut microbiota abundance (class Bacilli id.1673)	0.00879179	0.0394673	0.82654
ebi-a-GCST90016911	oral leukoplakia	Gut microbiota abundance (class Bacteroidia id.912)	-0.0371103	0.0279148	0.210624
ebi-a-GCST90016912	oral leukoplakia	Gut microbiota abundance (class Betaproteobacteria id.2867)	-0.0710435	0.0588424	0.261778
ebi-a-GCST90016913	oral leukoplakia	Gut microbiota abundance (class Clostridia id.1859)	-0.00964387	0.0361036	0.794807
ebi-a-GCST90016914	oral leukoplakia	Gut microbiota abundance (class Coriobacteriia id.809)	0.0334118	0.0709829	0.646294
ebi-a-GCST90016915	oral leukoplakia	Gut microbiota abundance (class Deltaproteobacteria id.3087)	0.0180692	0.0325788	0.590246
ebi-a-GCST90016916	oral leukoplakia	Gut microbiota abundance (class Erysipelotrichia id.2147)	0.0180283	0.053814	0.743918
ebi-a-GCST90016917	oral leukoplakia	Gut microbiota abundance (class Gammaproteobacteria id.3303)	-0.0443265	0.0861727	0.634094
ebi-a-GCST90016918	oral leukoplakia	Gut microbiota abundance (class Lentisphaeria id.2250)	-0.0262494	0.0650755	0.700659
ebi-a-GCST90016919	oral leukoplakia	Gut microbiota abundance (class Melainabacteria id.1589)	-0.0276627	0.042823	0.53638
ebi-a-GCST90016920	oral leukoplakia	Gut microbiota abundance (class Methanobacteria id.119)	0.0170726	0.0699298	0.813268
ebi-a-GCST90016921	oral leukoplakia	Gut microbiota abundance (class Mollicutes id.3920)	-0.0411798	0.0560067	0.479067
ebi-a-GCST90016922	oral leukoplakia	Gut microbiota abundance (class Negativicutes id.2164)	0.0363159	0.0438941	0.427339
ebi-a-GCST90016923	oral leukoplakia	Gut microbiota abundance (class Verrucomicrobiae id.4029)	0.0373329	0.0467073	0.444701
ebi-a-GCST90016924	oral leukoplakia	Gut microbiota abundance (family Acidaminococcaceae id.2166)	0.0404137	0.0585146	0.520525
ebi-a-GCST90016925	oral leukoplakia	Gut microbiota abundance (family Actinomycetaceae id.421)	0.0780964	0.0627628	0.339431
ebi-a-GCST90016926	oral leukoplakia	Gut microbiota abundance (family Alcaligenaceae id.2875)	0.00172642	0.0817623	0.983615
ebi-a-GCST90016927	oral leukoplakia	Gut microbiota abundance (family Bacteroidaceae id.917)	-0.0674553	0.0846833	0.451872
ebi-a-GCST90016928	oral leukoplakia	Gut microbiota abundance (family Bacteroidales S24 7group id.11173)	-0.0276665	0.0619688	0.670927
ebi-a-GCST90016929	oral leukoplakia	Gut microbiota abundance (family Bifidobacteriaceae id.433)	-0.0328889	0.047264	0.50409
ebi-a-GCST90016931	oral leukoplakia	Gut microbiota abundance (family Clostridiaceae1 id.1869)	-0.000819844	0.0409401	0.984514
ebi-a-GCST90016932	oral leukoplakia	Gut microbiota abundance (family Clostridiales vadin BB60 group id.11286)	0.0159308	0.0335671	0.642948
ebi-a-GCST90016933	oral leukoplakia	Gut microbiota abundance (family Coriobacteriaceae id.811)	0.0334118	0.0709829	0.646294
ebi-a-GCST90016934	oral leukoplakia	Gut microbiota abundance (family Defluviitaleaceae id.1924)	-0.073872	0.051769	0.187352
ebi-a-GCST90016935	oral leukoplakia	Gut microbiota abundance (family Desulfovibrionaceae id.3169)	0.0208222	0.0351818	0.570297
ebi-a-GCST90016936	oral leukoplakia	Gut microbiota abundance (family Enterobacteriaceae id.3469)	0.0522156	0.126804	0.697558
ebi-a-GCST90016937	oral leukoplakia	Gut microbiota abundance (family Erysipelotrichaceae id.2149)	0.0180283	0.053814	0.743918
ebi-a-GCST90016938	oral leukoplakia	Gut microbiota abundance (family Family XI id.1936)	0.0180198	0.0933601	0.853316
ebi-a-GCST90016939	oral leukoplakia	Gut microbiota abundance (family Family XIII id.1957)	0.0194911	0.0508197	0.711315
ebi-a-GCST90016940	oral leukoplakia	Gut microbiota abundance (family Lachnospiraceae id.1987)	-0.0246562	0.0421466	0.567851
ebi-a-GCST90016941	oral leukoplakia	Gut microbiota abundance (family Lactobacillaceae id.1836)	-0.0162082	0.0440379	0.725471
ebi-a-GCST90016942	oral leukoplakia	Gut microbiota abundance (family Methanobacteriaceae id.121)	0.0170726	0.0699298	0.813268
ebi-a-GCST90016943	oral leukoplakia	Gut microbiota abundance (family Oxalobacteraceae id.2966)	0.0293202	0.0509344	0.575491
ebi-a-GCST90016944	oral leukoplakia	Gut microbiota abundance (family Pasteurellaceae id.3689)	0.0240306	0.0309125	0.451991
ebi-a-GCST90016945	oral leukoplakia	Gut microbiota abundance (family Peptococcaceae id.2024)	0.0934355	0.0428455	0.0655678
ebi-a-GCST90016946	oral leukoplakia	Gut microbiota abundance (family Peptostreptococcaceae id.2042)	-0.00573489	0.0300562	0.852154
ebi-a-GCST90016947	oral leukoplakia	Gut microbiota abundance (family Porphyromonadaceae id.943)	0.101638	0.0647352	0.160393
ebi-a-GCST90016948	oral leukoplakia	Gut microbiota abundance (family Prevotellaceae id.960)	0.0063501	0.0391946	0.873609
ebi-a-GCST90016949	oral leukoplakia	Gut microbiota abundance (family Rhodospirillaceae id.2717)	0.0135623	0.0509856	0.794409
ebi-a-GCST90016950	oral leukoplakia	Gut microbiota abundance (family Rikenellaceae id.967)	-0.011075	0.0457384	0.812184
ebi-a-GCST90016951	oral leukoplakia	Gut microbiota abundance (family Ruminococcaceae id.2050)	0.0531549	0.0383159	0.202779
ebi-a-GCST90016952	oral leukoplakia	Gut microbiota abundance (family Streptococcaceae id.1850)	0.0524086	0.0559845	0.367666
ebi-a-GCST90016956	oral leukoplakia	Gut microbiota abundance (family Veillonellaceae id.2172)	0.0405847	0.0212778	0.0735136
ebi-a-GCST90016957	oral leukoplakia	Gut microbiota abundance (family Verrucomicrobiaceae id.4036)	0.0371865	0.0467042	0.446401
ebi-a-GCST90016958	oral leukoplakia	Gut microbiota abundance (family Victivallaceae id.2255)	-0.0453845	0.0627462	0.486068
ebi-a-GCST90016959	oral leukoplakia	Gut microbiota abundance (genus Actinomyces id.423)	0.0271956	0.0461463	0.581256
ebi-a-GCST90016960	oral leukoplakia	Gut microbiota abundance (genus Adlercreutzia id.812)	-0.0409635	0.0687265	0.572934
ebi-a-GCST90016961	oral leukoplakia	Gut microbiota abundance (genus Akkermansia id.4037)	0.0366692	0.0467346	0.45283
ebi-a-GCST90016962	oral leukoplakia	Gut microbiota abundance (genus Alistipes id.968)	0.0111418	0.0592864	0.854351
ebi-a-GCST90016963	oral leukoplakia	Gut microbiota abundance (genus Allisonella id.2174)	0.0399236	0.129973	0.769097
ebi-a-GCST90016964	oral leukoplakia	Gut microbiota abundance (genus Alloprevotella id.961)	0.297599	0.157123	0.154534
ebi-a-GCST90016965	oral leukoplakia	Gut microbiota abundance (genus Anaerofilum id.2053)	0.0467927	0.0747931	0.548986
ebi-a-GCST90016966	oral leukoplakia	Gut microbiota abundance (genus Anaerostipes id.1991)	-0.0119404	0.0450593	0.795915
ebi-a-GCST90016967	oral leukoplakia	Gut microbiota abundance (genus Anaerotruncus id.2054)	-0.0269816	0.0369306	0.480294
ebi-a-GCST90016968	oral leukoplakia	Gut microbiota abundance (genus Bacteroides id.918)	-0.0674553	0.0846833	0.451872
ebi-a-GCST90016969	oral leukoplakia	Gut microbiota abundance (genus Barnesiella id.944)	-0.0144079	0.0549199	0.797904
ebi-a-GCST90016970	oral leukoplakia	Gut microbiota abundance (genus Bifidobacterium id.436)	0.0266743	0.0344082	0.456144
ebi-a-GCST90016971	oral leukoplakia	Gut microbiota abundance (genus Bilophila id.3170)	0.116962	0.0656086	0.102216
ebi-a-GCST90016972	oral leukoplakia	Gut microbiota abundance (genus Blautia id.1992)	NA	NA	NA
ebi-a-GCST90016973	oral leukoplakia	Gut microbiota abundance (genus Butyricicoccus id.2055)	0.00176034	0.0358561	0.962437
ebi-a-GCST90016974	oral leukoplakia	Gut microbiota abundance (genus Butyricimonas id.945)	-0.00253216	0.0489236	0.95965
ebi-a-GCST90016975	oral leukoplakia	Gut microbiota abundance (genus Butyrivibrio id.1993)	-0.0381853	0.0482164	0.442597
ebi-a-GCST90016976	oral leukoplakia	Gut microbiota abundance (genus Candidatus Soleaferrea id.11350)	-0.0162318	0.0752946	0.834712
ebi-a-GCST90016977	oral leukoplakia	Gut microbiota abundance (genus Catenibacterium id.2153)	0.16658	0.249623	0.573253
ebi-a-GCST90016978	oral leukoplakia	Gut microbiota abundance (genus Christensenellaceae R 7group id.11283)	0.0800821	0.0556212	0.193112
ebi-a-GCST90016979	oral leukoplakia	Gut microbiota abundance (genus Clostridium innocuum group id.14397)	-0.255005	0.0784056	0.0174143
ebi-a-GCST90016980	oral leukoplakia	Gut microbiota abundance (genus Clostridium sensustricto1 id.1873)	0.00545013	0.05954	0.93062
ebi-a-GCST90016981	oral leukoplakia	Gut microbiota abundance (genus Collinsella id.815)	0.0480842	0.0594628	0.44533
ebi-a-GCST90016982	oral leukoplakia	Gut microbiota abundance (genus Coprobacter id.949)	-0.0819629	0.0540672	0.163839
ebi-a-GCST90016983	oral leukoplakia	Gut microbiota abundance (genus Coprococcus1 id.11301)	0.0133616	0.0407254	0.750347
ebi-a-GCST90016984	oral leukoplakia	Gut microbiota abundance (genus Coprococcus2 id.11302)	0.0571377	0.115788	0.639221
ebi-a-GCST90016985	oral leukoplakia	Gut microbiota abundance (genus Coprococcus3 id.11303)	0.0175625	0.0750369	0.821643
ebi-a-GCST90016986	oral leukoplakia	Gut microbiota abundance (genus Defluviitaleaceae UCG011 id.11287)	-0.0278597	0.0639622	0.676268
ebi-a-GCST90016987	oral leukoplakia	Gut microbiota abundance (genus Desulfovibrio id.3173)	0.0323773	0.05233	0.555696
ebi-a-GCST90016988	oral leukoplakia	Gut microbiota abundance (genus Dialister id.2183)	0.0257104	0.0748273	0.73904
ebi-a-GCST90016989	oral leukoplakia	Gut microbiota abundance (genus Dorea id.1997)	0.0162185	0.0410574	0.703151
ebi-a-GCST90016990	oral leukoplakia	Gut microbiota abundance (genus Eggerthella id.819)	-0.00720146	0.0857185	0.93511
ebi-a-GCST90016991	oral leukoplakia	Gut microbiota abundance (genus Eisenbergiella id.11304)	0.0744821	0.0925229	0.44156
ebi-a-GCST90016992	oral leukoplakia	Gut microbiota abundance (genus Enterorhabdus id.820)	-0.129469	0.0653952	0.11883
ebi-a-GCST90016993	oral leukoplakia	Gut microbiota abundance (genus Erysipelatoclostridium id.11381)	-0.0527628	0.0418461	0.229513
ebi-a-GCST90016995	oral leukoplakia	Gut microbiota abundance (genus Escherichia Shigella id.3504)	-0.0618442	0.0447768	0.204578
ebi-a-GCST90016996	oral leukoplakia	Gut microbiota abundance (genus Eubacterium brachy group id.11296)	-0.0746567	0.0546726	0.209245
ebi-a-GCST90016997	oral leukoplakia	Gut microbiota abundance (genus Eubacterium coprostanoligenes group id.11375)	-0.0429402	0.0514888	0.422038
ebi-a-GCST90016998	oral leukoplakia	Gut microbiota abundance (genus Eubacterium eligens group id.14372)	-0.111012	0.0752293	0.20006
ebi-a-GCST90016999	oral leukoplakia	Gut microbiota abundance (genus Eubacterium fissicatena group id.14373)	0.116277	0.0772092	0.175789
ebi-a-GCST90017000	oral leukoplakia	Gut microbiota abundance (genus Eubacterium hallii group id.11338)	-0.00984089	0.0313812	0.759215
ebi-a-GCST90017001	oral leukoplakia	Gut microbiota abundance (genus Eubacterium nodatum group id.11297)	-0.00952221	0.0608209	0.879046
ebi-a-GCST90017002	oral leukoplakia	Gut microbiota abundance (genus Eubacterium oxidoreducens group id.11339)	0.0567037	0.0685227	0.468625
ebi-a-GCST90017003	oral leukoplakia	Gut microbiota abundance (genus Eubacterium rectale group id.14374)	0.0274215	0.0618821	0.673206
ebi-a-GCST90017004	oral leukoplakia	Gut microbiota abundance (genus Eubacterium ruminantium group id.11340)	0.0260799	0.0401877	0.525575
ebi-a-GCST90017005	oral leukoplakia	Gut microbiota abundance (genus Eubacterium ventriosum group id.11341)	0.00809033	0.0658976	0.904166
ebi-a-GCST90017006	oral leukoplakia	Gut microbiota abundance (genus Eubacterium xylanophilum group id.14375)	-0.0250883	0.0450972	0.595322
ebi-a-GCST90017007	oral leukoplakia	Gut microbiota abundance (genus Faecalibacterium id.2057)	-0.0162629	0.0345442	0.650363
ebi-a-GCST90017008	oral leukoplakia	Gut microbiota abundance (genus Family XIII AD3011 group id.11293)	-0.0338388	0.0842755	0.695723
ebi-a-GCST90017009	oral leukoplakia	Gut microbiota abundance (genus Family XIII UCG001 id.11294)	-0.00534922	0.0884337	0.953731
ebi-a-GCST90017010	oral leukoplakia	Gut microbiota abundance (genus Flavonifractor id.2059)	0.126989	0.0848226	0.231279
ebi-a-GCST90017011	oral leukoplakia	Gut microbiota abundance (genus Fusicatenibacter id.11305)	0.0408416	0.0418565	0.34371
ebi-a-GCST90017012	oral leukoplakia	Gut microbiota abundance (genus Gordonibacter id.821)	-0.063784	0.0617865	0.32886
ebi-a-GCST90017013	oral leukoplakia	Gut microbiota abundance (genus Haemophilus id.3698)	0.0348995	0.0381051	0.390192
ebi-a-GCST90017014	oral leukoplakia	Gut microbiota abundance (genus Holdemanella id.11393)	-0.00765632	0.0474654	0.875418
ebi-a-GCST90017015	oral leukoplakia	Gut microbiota abundance (genus Holdemania id.2157)	0.0465273	0.0434701	0.303942
ebi-a-GCST90017016	oral leukoplakia	Gut microbiota abundance (genus Howardella id.2000)	-0.00860645	0.05968	0.888901
ebi-a-GCST90017017	oral leukoplakia	Gut microbiota abundance (genus Hungatella id.11306)	0.0268403	0.12172	0.839629
ebi-a-GCST90017018	oral leukoplakia	Gut microbiota abundance (genus Intestinibacter id.11345)	0.064272	0.0382704	0.116929
ebi-a-GCST90017019	oral leukoplakia	Gut microbiota abundance (genus Intestinimonas id.2062)	0.0178992	0.0406485	0.666412
ebi-a-GCST90017020	oral leukoplakia	Gut microbiota abundance (genus Lachnoclostridium id.11308)	-0.0275946	0.0433204	0.537163
ebi-a-GCST90017021	oral leukoplakia	Gut microbiota abundance (genus Lachnospiraceae FCS020 group id.11314)	0.0217672	0.0376347	0.575799
ebi-a-GCST90017022	oral leukoplakia	Gut microbiota abundance (genus Lachnospiraceae NC2004 group id.11316)	-0.149299	0.0652525	0.0559705
ebi-a-GCST90017023	oral leukoplakia	Gut microbiota abundance (genus Lachnospiraceae ND3007 group id.11317)	0.149323	0.38965	0.767022
ebi-a-GCST90017024	oral leukoplakia	Gut microbiota abundance (genus Lachnospiraceae NK4A136 group id.11319)	-0.00407729	0.0222283	0.857292
ebi-a-GCST90017025	oral leukoplakia	Gut microbiota abundance (genus Lachnospiraceae UCG001 id.11321)	0.11554	0.054991	0.0594894
ebi-a-GCST90017026	oral leukoplakia	Gut microbiota abundance (genus Lachnospiraceae UCG004 id.11324)	0.0336342	0.0503213	0.519015
ebi-a-GCST90017027	oral leukoplakia	Gut microbiota abundance (genus Lachnospiraceae UCG008 id.11328)	-0.00200543	0.0834738	0.981421
ebi-a-GCST90017028	oral leukoplakia	Gut microbiota abundance (genus Lachnospiraceae UCG010 id.11330)	0.0277185	0.0460183	0.563629
ebi-a-GCST90017030	oral leukoplakia	Gut microbiota abundance (genus Lactobacillus id.1837)	0.00802057	0.0401363	0.848212
ebi-a-GCST90017031	oral leukoplakia	Gut microbiota abundance (genus Lactococcus id.1851)	0.0196107	0.0682333	0.782123
ebi-a-GCST90017032	oral leukoplakia	Gut microbiota abundance (genus Marvinbryantia id.2005)	0.102612	0.0634664	0.144584
ebi-a-GCST90017033	oral leukoplakia	Gut microbiota abundance (genus Methanobrevibacter id.123)	-0.0479013	0.0750758	0.558145
ebi-a-GCST90017034	oral leukoplakia	Gut microbiota abundance (genus Odoribacter id.952)	0.00687324	0.0542209	0.904067
ebi-a-GCST90017035	oral leukoplakia	Gut microbiota abundance (genus Olsenella id.822)	0.0064461	0.0425892	0.883034
ebi-a-GCST90017036	oral leukoplakia	Gut microbiota abundance (genus Oscillibacter id.2063)	-0.0403768	0.0586106	0.505157
ebi-a-GCST90017037	oral leukoplakia	Gut microbiota abundance (genus Oscillospira id.2064)	0.0768991	0.0749435	0.344424
ebi-a-GCST90017038	oral leukoplakia	Gut microbiota abundance (genus Oxalobacter id.2978)	-0.0641891	0.0743125	0.410142
ebi-a-GCST90017039	oral leukoplakia	Gut microbiota abundance (genus Parabacteroides id.954)	0.155241	0.157019	0.395709
ebi-a-GCST90017040	oral leukoplakia	Gut microbiota abundance (genus Paraprevotella id.962)	0.0105363	0.0503663	0.838121
ebi-a-GCST90017041	oral leukoplakia	Gut microbiota abundance (genus Parasutterella id.2892)	-0.0287393	0.0354551	0.433387
ebi-a-GCST90017042	oral leukoplakia	Gut microbiota abundance (genus Peptococcus id.2037)	0.00760372	0.0549611	0.892712
ebi-a-GCST90017043	oral leukoplakia	Gut microbiota abundance (genus Phascolarctobacterium id.2168)	-0.024795	0.0780191	0.761401
ebi-a-GCST90017044	oral leukoplakia	Gut microbiota abundance (genus Prevotella7 id.11182)	0.00308482	0.10719	0.977669
ebi-a-GCST90017045	oral leukoplakia	Gut microbiota abundance (genus Prevotella9 id.11183)	0.0616712	0.0443819	0.188003
ebi-a-GCST90017046	oral leukoplakia	Gut microbiota abundance (genus Rikenellaceae RC9 gut group id.11191)	-0.0657158	0.0814237	0.440425
ebi-a-GCST90017047	oral leukoplakia	Gut microbiota abundance (genus Romboutsia id.11347)	-0.010832	0.0402006	0.792571
ebi-a-GCST90017048	oral leukoplakia	Gut microbiota abundance (genus Roseburia id.2012)	-0.00825967	0.0508634	0.873944
ebi-a-GCST90017049	oral leukoplakia	Gut microbiota abundance (genus Ruminiclostridium5 id.11355)	-0.0133335	0.0547631	0.813096
ebi-a-GCST90017050	oral leukoplakia	Gut microbiota abundance (genus Ruminiclostridium6 id.11356)	0.111539	0.0468343	0.0319774
ebi-a-GCST90017051	oral leukoplakia	Gut microbiota abundance (genus Ruminiclostridium9 id.11357)	-0.0344308	0.0706437	0.640876
ebi-a-GCST90017052	oral leukoplakia	Gut microbiota abundance (genus Ruminococcaceae NK4A214 group id.11358)	0.0185254	0.0424394	0.670908
ebi-a-GCST90017053	oral leukoplakia	Gut microbiota abundance (genus Ruminococcaceae UCG002 id.11360)	-0.00718912	0.0268756	0.791969
ebi-a-GCST90017054	oral leukoplakia	Gut microbiota abundance (genus Ruminococcaceae UCG003 id.11361)	0.0271457	0.0642342	0.681526
ebi-a-GCST90017055	oral leukoplakia	Gut microbiota abundance (genus Ruminococcaceae UCG004 id.11362)	-0.126567	0.0781191	0.139644
ebi-a-GCST90017056	oral leukoplakia	Gut microbiota abundance (genus Ruminococcaceae UCG005 id.11363)	0.0273057	0.0379612	0.485725
ebi-a-GCST90017057	oral leukoplakia	Gut microbiota abundance (genus Ruminococcaceae UCG009 id.11366)	-0.00100175	0.0507445	0.984681
ebi-a-GCST90017058	oral leukoplakia	Gut microbiota abundance (genus Ruminococcaceae UCG010 id.11367)	0.0340371	0.0742381	0.670408
ebi-a-GCST90017059	oral leukoplakia	Gut microbiota abundance (genus Ruminococcaceae UCG011 id.11368)	0.0757565	0.102176	0.486426
ebi-a-GCST90017060	oral leukoplakia	Gut microbiota abundance (genus Ruminococcaceae UCG013 id.11370)	0.0611468	0.0539888	0.28666
ebi-a-GCST90017061	oral leukoplakia	Gut microbiota abundance (genus Ruminococcaceae UCG014 id.11371)	0.0187943	0.0497865	0.714552
ebi-a-GCST90017062	oral leukoplakia	Gut microbiota abundance (genus Ruminococcus1 id.11373)	-0.00356368	0.0426801	0.935508
ebi-a-GCST90017063	oral leukoplakia	Gut microbiota abundance (genus Ruminococcus2 id.11374)	0.0170733	0.0321263	0.604074
ebi-a-GCST90017064	oral leukoplakia	Gut microbiota abundance (genus Ruminococcus gauvreauii group id.11342)	-0.0549456	0.0713911	0.459306
ebi-a-GCST90017065	oral leukoplakia	Gut microbiota abundance (genus Ruminococcus gnavus group id.14376)	-0.123518	0.0661559	0.0947389
ebi-a-GCST90017066	oral leukoplakia	Gut microbiota abundance (genus Ruminococcus torques group id.14377)	0.0241672	0.0786003	0.767432
ebi-a-GCST90017067	oral leukoplakia	Gut microbiota abundance (genus Sellimonas id.14369)	-0.0189335	0.0808114	0.821463
ebi-a-GCST90017068	oral leukoplakia	Gut microbiota abundance (genus Senegalimassilia id.11160)	-0.0699911	0.0735495	0.411495
ebi-a-GCST90017069	oral leukoplakia	Gut microbiota abundance (genus Slackia id.825)	-0.0139185	0.131338	0.920704
ebi-a-GCST90017070	oral leukoplakia	Gut microbiota abundance (genus Streptococcus id.1853)	0.0522986	0.0488964	0.304267
ebi-a-GCST90017071	oral leukoplakia	Gut microbiota abundance (genus Subdoligranulum id.2070)	-0.00561056	0.0361487	0.880083
ebi-a-GCST90017072	oral leukoplakia	Gut microbiota abundance (genus Sutterella id.2896)	-0.0305798	0.0550634	0.590857
ebi-a-GCST90017073	oral leukoplakia	Gut microbiota abundance (genus Terrisporobacter id.11348)	0.0373393	0.093219	0.715568
ebi-a-GCST90017074	oral leukoplakia	Gut microbiota abundance (genus Turicibacter id.2162)	0.0137037	0.0757177	0.860881
ebi-a-GCST90017075	oral leukoplakia	Gut microbiota abundance (genus Tyzzerella3 id.11335)	-0.172807	0.0883235	0.076265
ebi-a-GCST90017088	oral leukoplakia	Gut microbiota abundance (genus Veillonella id.2198)	-0.0163011	0.140383	0.913155
ebi-a-GCST90017089	oral leukoplakia	Gut microbiota abundance (genus Victivallis id.2256)	-0.0700732	0.115362	0.560415
ebi-a-GCST90017090	oral leukoplakia	Gut microbiota abundance (order Actinomycetales id.420)	0.0781587	0.0629149	0.340036
ebi-a-GCST90017091	oral leukoplakia	Gut microbiota abundance (order Bacillales id.1674)	0.116387	0.0769676	0.181251
ebi-a-GCST90017092	oral leukoplakia	Gut microbiota abundance (order Bacteroidales id.913)	-0.0371103	0.0279148	0.210624
ebi-a-GCST90017093	oral leukoplakia	Gut microbiota abundance (order Bifidobacteriales id.432)	-0.0328889	0.047264	0.50409
ebi-a-GCST90017094	oral leukoplakia	Gut microbiota abundance (order Burkholderiales id.2874)	-0.0648694	0.0587306	0.301476
ebi-a-GCST90017095	oral leukoplakia	Gut microbiota abundance (order Clostridiales id.1863)	-0.0137314	0.0354069	0.705552
ebi-a-GCST90017096	oral leukoplakia	Gut microbiota abundance (order Coriobacteriales id.810)	0.0334118	0.0709829	0.646294
ebi-a-GCST90017097	oral leukoplakia	Gut microbiota abundance (order Desulfovibrionales id.3156)	0.0324789	0.0320298	0.334478
ebi-a-GCST90017098	oral leukoplakia	Gut microbiota abundance (order Enterobacteriales id.3468)	0.0522156	0.126804	0.697558
ebi-a-GCST90017099	oral leukoplakia	Gut microbiota abundance (order Erysipelotrichales id.2148)	0.0180283	0.053814	0.743918
ebi-a-GCST90017100	oral leukoplakia	Gut microbiota abundance (order Gastranaerophilales id.1591)	-0.0108285	0.0522621	0.841755
ebi-a-GCST90017101	oral leukoplakia	Gut microbiota abundance (order Lactobacillales id.1800)	0.0364477	0.0426522	0.408282
ebi-a-GCST90017102	oral leukoplakia	Gut microbiota abundance (order Methanobacteriales id.120)	0.0170726	0.0699298	0.813268
ebi-a-GCST90017103	oral leukoplakia	Gut microbiota abundance (order Mollicutes RF9 id.11579)	-0.0310673	0.0463878	0.516841
ebi-a-GCST90017104	oral leukoplakia	Gut microbiota abundance (order NB1n id.3953)	0.0185985	0.055691	0.745308
ebi-a-GCST90017105	oral leukoplakia	Gut microbiota abundance (order Pasteurellales id.3688)	0.0240306	0.0309125	0.451991
ebi-a-GCST90017106	oral leukoplakia	Gut microbiota abundance (order Rhodospirillales id.2667)	-0.0137402	0.057949	0.816572
ebi-a-GCST90017107	oral leukoplakia	Gut microbiota abundance (order Selenomonadales id.2165)	0.0363159	0.0438941	0.427339
ebi-a-GCST90017108	oral leukoplakia	Gut microbiota abundance (order Verrucomicrobiales id.4030)	0.0373329	0.0467073	0.444701
ebi-a-GCST90017109	oral leukoplakia	Gut microbiota abundance (order Victivallales id.2254)	-0.0262494	0.0650755	0.700659
ebi-a-GCST90017110	oral leukoplakia	Gut microbiota abundance (phylum Actinobacteria id.400)	-0.00241565	0.0529304	0.964292
ebi-a-GCST90017111	oral leukoplakia	Gut microbiota abundance (phylum Bacteroidetes id.905)	-0.045025	0.0352134	0.236869
ebi-a-GCST90017112	oral leukoplakia	Gut microbiota abundance (phylum Cyanobacteria id.1500)	-0.0206512	0.0642517	0.758801
ebi-a-GCST90017113	oral leukoplakia	Gut microbiota abundance (phylum Euryarchaeota id.55)	-0.0305312	0.0583013	0.61191
ebi-a-GCST90017114	oral leukoplakia	Gut microbiota abundance (phylum Firmicutes id.1672)	0.0335516	0.0284324	0.257644
ebi-a-GCST90017115	oral leukoplakia	Gut microbiota abundance (phylum Lentisphaerae id.2238)	-0.0239393	0.0662444	0.728478
ebi-a-GCST90017116	oral leukoplakia	Gut microbiota abundance (phylum Proteobacteria id.2375)	-0.029087	0.0354347	0.430859
ebi-a-GCST90017117	oral leukoplakia	Gut microbiota abundance (phylum Tenericutes id.3919)	-0.0411798	0.0560067	0.479067
ebi-a-GCST90017118	oral leukoplakia	Gut microbiota abundance (phylum Verrucomicrobia id.3982)	0.0342576	0.038367	0.392895

## Sheet: Table S3
Table S3 The mrpresso analysis of the association between identified bacterial traits and oral leukoplakia
	Exposure	MR Analysis	Causal Estimate	Sd	T-stat	P-value	RSSobs	Pvalue	phe
1	beta.exposure	Raw	-0.0107298	0.166276	-0.0645299	0.9494	23.6187	0.132	Gut microbiota abundance (genus Intestinimonas id.2062)
2	beta.exposure	Outlier-corrected	NA	NA	NA	NA	23.6187	0.132	Gut microbiota abundance (genus Intestinimonas id.2062)
3	beta.exposure	Raw	0.156622	0.175771	0.891056	0.389093	14.1334	0.507	Gut microbiota abundance (family Streptococcaceae id.1850)
4	beta.exposure	Outlier-corrected	NA	NA	NA	NA	14.1334	0.507	Gut microbiota abundance (family Streptococcaceae id.1850)
5	beta.exposure	Raw	-0.00303211	0.154857	-0.0195801	0.984655	12.2724	0.722	Gut microbiota abundance (genus Streptococcus id.1853)
6	beta.exposure	Outlier-corrected	NA	NA	NA	NA	12.2724	0.722	Gut microbiota abundance (genus Streptococcus id.1853)
7	beta.exposure	Raw	0.0258459	0.0646757	0.399623	0.701347	2.25019	0.98	Gut microbiota abundance (order Victivallales id.2254)
8	beta.exposure	Outlier-corrected	NA	NA	NA	NA	2.25019	0.98	Gut microbiota abundance (order Victivallales id.2254)
9	beta.exposure	Raw	0.0197318	0.0568797	0.346904	0.737612	2.2166	0.989	Gut microbiota abundance (phylum Lentisphaerae id.2238)
10	beta.exposure	Outlier-corrected	NA	NA	NA	NA	2.2166	0.989	Gut microbiota abundance (phylum Lentisphaerae id.2238)
11	beta.exposure	Raw	0.0258459	0.0646757	0.399623	0.701347	2.25019	0.975	Gut microbiota abundance (class Lentisphaeria id.2250)
12	beta.exposure	Outlier-corrected	NA	NA	NA	NA	2.25019	0.975	Gut microbiota abundance (class Lentisphaeria id.2250)
13	beta.exposure	Raw	0.0849303	0.0741694	1.14509	0.276477	5.85639	0.934	Gut microbiota abundance (genus Peptococcus id.2037)
14	beta.exposure	Outlier-corrected	NA	NA	NA	NA	5.85639	0.934	Gut microbiota abundance (genus Peptococcus id.2037)
15	beta.exposure	Raw	0.629781	0.120032	5.24677	0.00631105	1.95099	0.887	Gut microbiota abundance (genus Senegalimassilia id.11160)
16	beta.exposure	Outlier-corrected	NA	NA	NA	NA	1.95099	0.887	Gut microbiota abundance (genus Senegalimassilia id.11160)
17	beta.exposure	Raw	0.189767	0.103591	1.83189	0.140918	2.96331	0.767	Gut microbiota abundance (genus Hungatella id.11306)
18	beta.exposure	Outlier-corrected	NA	NA	NA	NA	2.96331	0.767	Gut microbiota abundance (genus Hungatella id.11306)
19	beta.exposure	Raw	0.10238	0.0678829	1.50819	0.16578	5.48411	0.887	Gut microbiota abundance (genus Howardella id.2000)
20	beta.exposure	Outlier-corrected	NA	NA	NA	NA	5.48411	0.887	Gut microbiota abundance (genus Howardella id.2000)
21	beta.exposure	Raw	-0.190408	0.167467	-1.13699	0.282053	8.88619	0.705	Gut microbiota abundance (genus Subdoligranulum id.2070)
22	beta.exposure	Outlier-corrected	NA	NA	NA	NA	8.88619	0.705	Gut microbiota abundance (genus Subdoligranulum id.2070)
23	beta.exposure	Raw	0.0160997	0.132604	0.121412	0.906776	3.7812	0.894	Gut microbiota abundance (genus Coprococcus2 id.11302)
24	beta.exposure	Outlier-corrected	NA	NA	NA	NA	3.7812	0.894	Gut microbiota abundance (genus Coprococcus2 id.11302)
25	beta.exposure	Raw	-0.0369554	0.17622	-0.209712	0.837411	20.1433	0.147	Gut microbiota abundance (order Mollicutes RF9 id.11579)
26	beta.exposure	Outlier-corrected	NA	NA	NA	NA	20.1433	0.147	Gut microbiota abundance (order Mollicutes RF9 id.11579)
27	beta.exposure	Raw	-0.0473173	0.0522948	-0.904818	0.380869	7.06527	0.953	Gut microbiota abundance (genus Butyrivibrio id.1993)
28	beta.exposure	Outlier-corrected	NA	NA	NA	NA	7.06527	0.953	Gut microbiota abundance (genus Butyrivibrio id.1993)
29	beta.exposure	Raw	0.264673	0.1665	1.58963	0.155944	5.31882	0.774	Gut microbiota abundance (genus Butyricicoccus id.2055)
30	beta.exposure	Outlier-corrected	NA	NA	NA	NA	5.31882	0.774	Gut microbiota abundance (genus Butyricicoccus id.2055)
31	beta.exposure	Raw	0.053157	0.147719	0.359852	0.727258	14.58	0.256	Gut microbiota abundance (genus Candidatus Soleaferrea id.11350)
32	beta.exposure	Outlier-corrected	NA	NA	NA	NA	14.58	0.256	Gut microbiota abundance (genus Candidatus Soleaferrea id.11350)
33	beta.exposure	Raw	-0.0589129	0.213955	-0.275352	0.789263	13.3652	0.307	Gut microbiota abundance (family Ruminococcaceae id.2050)
34	beta.exposure	Outlier-corrected	NA	NA	NA	NA	13.3652	0.307	Gut microbiota abundance (family Ruminococcaceae id.2050)
35	beta.exposure	Raw	-0.207153	0.185965	-1.11394	0.289054	15.7935	0.29	Gut microbiota abundance (genus Lachnospiraceae FCS020 group id.11314)
36	beta.exposure	Outlier-corrected	NA	NA	NA	NA	15.7935	0.29	Gut microbiota abundance (genus Lachnospiraceae FCS020 group id.11314)
37	beta.exposure	Raw	-0.0414525	0.151398	-0.273798	0.793422	3.18611	0.885	Gut microbiota abundance (genus Odoribacter id.952)
38	beta.exposure	Outlier-corrected	NA	NA	NA	NA	3.18611	0.885	Gut microbiota abundance (genus Odoribacter id.952)
39	beta.exposure	Raw	-0.101195	0.227255	-0.445294	0.674725	9.55685	0.291	Gut microbiota abundance (genus Enterorhabdus id.820)
40	beta.exposure	Outlier-corrected	NA	NA	NA	NA	9.55685	0.291	Gut microbiota abundance (genus Enterorhabdus id.820)
41	beta.exposure	Raw	-0.147264	0.216374	-0.680601	0.511574	16.0738	0.227	Gut microbiota abundance (genus Coprococcus1 id.11301)
42	beta.exposure	Outlier-corrected	NA	NA	NA	NA	16.0738	0.227	Gut microbiota abundance (genus Coprococcus1 id.11301)
43	beta.exposure	Raw	0.0197829	0.184467	0.107244	0.916526	17.3919	0.239	Gut microbiota abundance (class Mollicutes id.3920)
44	beta.exposure	Outlier-corrected	NA	NA	NA	NA	17.3919	0.239	Gut microbiota abundance (class Mollicutes id.3920)
45	beta.exposure	Raw	0.0197829	0.184467	0.107244	0.916526	17.3919	0.219	Gut microbiota abundance (phylum Tenericutes id.3919)
46	beta.exposure	Outlier-corrected	NA	NA	NA	NA	17.3919	0.219	Gut microbiota abundance (phylum Tenericutes id.3919)
47	beta.exposure	Raw	-0.356116	0.203947	-1.74612	0.118932	6.84856	0.729	Gut microbiota abundance (family Porphyromonadaceae id.943)
48	beta.exposure	Outlier-corrected	NA	NA	NA	NA	6.84856	0.729	Gut microbiota abundance (family Porphyromonadaceae id.943)
49	beta.exposure	Raw	-0.0249559	0.12304	-0.202827	0.841678	27.2884	0.127	Gut microbiota abundance (genus Eubacterium ruminantium group id.11340)
50	beta.exposure	Outlier-corrected	NA	NA	NA	NA	27.2884	0.127	Gut microbiota abundance (genus Eubacterium ruminantium group id.11340)
51	beta.exposure	Raw	-0.0666645	0.111471	-0.598043	0.558734	8.57901	0.936	Gut microbiota abundance (family Prevotellaceae id.960)
52	beta.exposure	Outlier-corrected	NA	NA	NA	NA	8.57901	0.936	Gut microbiota abundance (family Prevotellaceae id.960)
53	beta.exposure	Raw	0.325506	0.236545	1.37608	0.198828	22.2005	0.061	Gut microbiota abundance (genus Dialister id.2183)
54	beta.exposure	Outlier-corrected	NA	NA	NA	NA	22.2005	0.061	Gut microbiota abundance (genus Dialister id.2183)
55	beta.exposure	Raw	-0.171645	0.151581	-1.13236	0.290278	6.85071	0.712	Gut microbiota abundance (genus Eubacterium xylanophilum group id.14375)
56	beta.exposure	Outlier-corrected	NA	NA	NA	NA	6.85071	0.712	Gut microbiota abundance (genus Eubacterium xylanophilum group id.14375)
57	beta.exposure	Raw	0.00455482	0.110258	0.0413107	0.968061	9.51475	0.511	Gut microbiota abundance (genus Eubacterium fissicatena group id.14373)
58	beta.exposure	Outlier-corrected	NA	NA	NA	NA	9.51475	0.511	Gut microbiota abundance (genus Eubacterium fissicatena group id.14373)
59	beta.exposure	Raw	-0.158428	0.112526	-1.40792	0.192744	8.38636	0.691	Gut microbiota abundance (class Melainabacteria id.1589)
60	beta.exposure	Outlier-corrected	NA	NA	NA	NA	8.38636	0.691	Gut microbiota abundance (class Melainabacteria id.1589)
61	beta.exposure	Raw	-0.235789	0.148609	-1.58664	0.13858	8.81323	0.822	Gut microbiota abundance (genus Anaerotruncus id.2054)
62	beta.exposure	Outlier-corrected	NA	NA	NA	NA	8.81323	0.822	Gut microbiota abundance (genus Anaerotruncus id.2054)
63	beta.exposure	Raw	0.421072	0.195516	2.15365	0.0596816	11.0447	0.47	Gut microbiota abundance (genus Ruminococcus1 id.11373)
64	beta.exposure	Outlier-corrected	NA	NA	NA	NA	11.0447	0.47	Gut microbiota abundance (genus Ruminococcus1 id.11373)
65	beta.exposure	Raw	-0.0500546	0.0650389	-0.76961	0.45774	6.34152	0.934	Gut microbiota abundance (phylum Euryarchaeota id.55)
66	beta.exposure	Outlier-corrected	NA	NA	NA	NA	6.34152	0.934	Gut microbiota abundance (phylum Euryarchaeota id.55)
67	beta.exposure	Raw	0.102995	0.121128	0.850299	0.433977	5.60515	0.585	Gut microbiota abundance (genus Methanobrevibacter id.123)
68	beta.exposure	Outlier-corrected	NA	NA	NA	NA	5.60515	0.585	Gut microbiota abundance (genus Methanobrevibacter id.123)
69	beta.exposure	Raw	-0.0487081	0.0658177	-0.740045	0.478132	4.3769	0.934	Gut microbiota abundance (family Methanobacteriaceae id.121)
70	beta.exposure	Outlier-corrected	NA	NA	NA	NA	4.3769	0.934	Gut microbiota abundance (family Methanobacteriaceae id.121)
71	beta.exposure	Raw	-0.0487081	0.0658177	-0.740045	0.478132	4.3769	0.939	Gut microbiota abundance (order Methanobacteriales id.120)
72	beta.exposure	Outlier-corrected	NA	NA	NA	NA	4.3769	0.939	Gut microbiota abundance (order Methanobacteriales id.120)
73	beta.exposure	Raw	-0.0487081	0.0658177	-0.740045	0.478132	4.3769	0.938	Gut microbiota abundance (class Methanobacteria id.119)
74	beta.exposure	Outlier-corrected	NA	NA	NA	NA	4.3769	0.938	Gut microbiota abundance (class Methanobacteria id.119)
75	beta.exposure	Raw	-0.0234361	0.210371	-0.111404	0.913138	15.5971	0.348	Gut microbiota abundance (genus Eubacterium coprostanoligenes group id.11375)
76	beta.exposure	Outlier-corrected	NA	NA	NA	NA	15.5971	0.348	Gut microbiota abundance (genus Eubacterium coprostanoligenes group id.11375)
77	beta.exposure	Raw	-0.0768401	0.140458	-0.547067	0.594361	8.22211	0.846	Gut microbiota abundance (order Clostridiales id.1863)
78	beta.exposure	Outlier-corrected	NA	NA	NA	NA	8.22211	0.846	Gut microbiota abundance (order Clostridiales id.1863)
79	beta.exposure	Raw	-0.0646985	0.150194	-0.430766	0.674958	8.33405	0.824	Gut microbiota abundance (class Clostridia id.1859)
80	beta.exposure	Outlier-corrected	NA	NA	NA	NA	8.33405	0.824	Gut microbiota abundance (class Clostridia id.1859)
81	beta.exposure	Raw	0.275337	0.203287	1.35443	0.195653	24.7041	0.11	Gut microbiota abundance (family Rikenellaceae id.967)
82	beta.exposure	Outlier-corrected	NA	NA	NA	NA	24.7041	0.11	Gut microbiota abundance (family Rikenellaceae id.967)
83	beta.exposure	Raw	0.0202849	0.137544	0.147479	0.886912	16.2609	0.112	Gut microbiota abundance (order Bacillales id.1674)
84	beta.exposure	Outlier-corrected	NA	NA	NA	NA	16.2609	0.112	Gut microbiota abundance (order Bacillales id.1674)
85	beta.exposure	Raw	0.29094	0.251438	1.1571	0.285185	10.0214	0.378	Gut microbiota abundance (genus Eubacterium rectale group id.14374)
86	beta.exposure	Outlier-corrected	NA	NA	NA	NA	10.0214	0.378	Gut microbiota abundance (genus Eubacterium rectale group id.14374)
87	beta.exposure	Raw	-0.0966256	0.0709186	-1.36248	0.20294	6.92059	0.844	Gut microbiota abundance (genus Eubacterium nodatum group id.11297)
88	beta.exposure	Outlier-corrected	NA	NA	NA	NA	6.92059	0.844	Gut microbiota abundance (genus Eubacterium nodatum group id.11297)
89	beta.exposure	Raw	-0.0220104	0.149159	-0.147564	0.886847	16.7361	0.083	Gut microbiota abundance (genus Ruminococcaceae UCG011 id.11368)
90	beta.exposure	Outlier-corrected	NA	NA	NA	NA	16.7361	0.083	Gut microbiota abundance (genus Ruminococcaceae UCG011 id.11368)
91	beta.exposure	Raw	0.0704176	0.128438	0.548261	0.593566	8.21697	0.846	Gut microbiota abundance (genus Romboutsia id.11347)
92	beta.exposure	Outlier-corrected	NA	NA	NA	NA	8.21697	0.846	Gut microbiota abundance (genus Romboutsia id.11347)
93	beta.exposure	Raw	0.156667	0.176255	0.888864	0.391546	12.7505	0.549	Gut microbiota abundance (genus Lachnoclostridium id.11308)
94	beta.exposure	Outlier-corrected	NA	NA	NA	NA	12.7505	0.549	Gut microbiota abundance (genus Lachnoclostridium id.11308)
95	beta.exposure	Raw	0.0995009	0.109093	0.912075	0.377167	13.6525	0.646	Gut microbiota abundance (family Rhodospirillaceae id.2717)
96	beta.exposure	Outlier-corrected	NA	NA	NA	NA	13.6525	0.646	Gut microbiota abundance (family Rhodospirillaceae id.2717)
97	beta.exposure	Raw	0.100243	0.141604	0.707913	0.491498	20.0431	0.224	Gut microbiota abundance (order Rhodospirillales id.2667)
98	beta.exposure	Outlier-corrected	NA	NA	NA	NA	20.0431	0.224	Gut microbiota abundance (order Rhodospirillales id.2667)
99	beta.exposure	Raw	0.00929845	0.088875	0.104624	0.918743	10.8453	0.574	Gut microbiota abundance (genus Olsenella id.822)
100	beta.exposure	Outlier-corrected	NA	NA	NA	NA	10.8453	0.574	Gut microbiota abundance (genus Olsenella id.822)
101	beta.exposure	Raw	0.0907362	0.144636	0.627342	0.542188	9.90523	0.727	Gut microbiota abundance (class Deltaproteobacteria id.3087)
102	beta.exposure	Outlier-corrected	NA	NA	NA	NA	9.90523	0.727	Gut microbiota abundance (class Deltaproteobacteria id.3087)
103	beta.exposure	Raw	-0.19458	0.197616	-0.984634	0.340421	19.5907	0.306	Gut microbiota abundance (family Lachnospiraceae id.1987)
104	beta.exposure	Outlier-corrected	NA	NA	NA	NA	19.5907	0.306	Gut microbiota abundance (family Lachnospiraceae id.1987)
105	beta.exposure	Raw	0.0921533	0.213641	0.431346	0.676365	12.4265	0.358	Gut microbiota abundance (family Family XIII id.1957)
106	beta.exposure	Outlier-corrected	NA	NA	NA	NA	12.4265	0.358	Gut microbiota abundance (family Family XIII id.1957)
107	beta.exposure	Raw	-0.0296471	0.182036	-0.162864	0.877003	7.86093	0.412	Gut microbiota abundance (genus Slackia id.825)
108	beta.exposure	Outlier-corrected	NA	NA	NA	NA	7.86093	0.412	Gut microbiota abundance (genus Slackia id.825)
109	beta.exposure	Raw	0.332333	0.0858235	3.87228	0.00377559	2.10563	0.997	Gut microbiota abundance (genus Lachnospiraceae UCG010 id.11330)
110	beta.exposure	Outlier-corrected	NA	NA	NA	NA	2.10563	0.997	Gut microbiota abundance (genus Lachnospiraceae UCG010 id.11330)
111	beta.exposure	Raw	-0.106945	0.0920399	-1.16194	0.278748	6.59411	0.73	Gut microbiota abundance (genus Lactococcus id.1851)
112	beta.exposure	Outlier-corrected	NA	NA	NA	NA	6.59411	0.73	Gut microbiota abundance (genus Lactococcus id.1851)
113	beta.exposure	Raw	0.0969448	0.157539	0.615369	0.546461	17.0935	0.577	Gut microbiota abundance (genus Fusicatenibacter id.11305)
114	beta.exposure	Outlier-corrected	NA	NA	NA	NA	17.0935	0.577	Gut microbiota abundance (genus Fusicatenibacter id.11305)
115	beta.exposure	Raw	0.0839047	0.234143	0.358348	0.729355	9.92185	0.458	Gut microbiota abundance (genus Christensenellaceae R 7group id.11283)
116	beta.exposure	Outlier-corrected	NA	NA	NA	NA	9.92185	0.458	Gut microbiota abundance (genus Christensenellaceae R 7group id.11283)
117	beta.exposure	Raw	0.00608664	0.0898602	0.0677346	0.947891	2.4479	0.966	Gut microbiota abundance (genus Adlercreutzia id.812)
118	beta.exposure	Outlier-corrected	NA	NA	NA	NA	2.4479	0.966	Gut microbiota abundance (genus Adlercreutzia id.812)
119	beta.exposure	Raw	-0.0288304	0.104649	-0.275497	0.788543	12.3556	0.424	Gut microbiota abundance (genus Oxalobacter id.2978)
120	beta.exposure	Outlier-corrected	NA	NA	NA	NA	12.3556	0.424	Gut microbiota abundance (genus Oxalobacter id.2978)
121	beta.exposure	Raw	0.317331	0.255503	1.24198	0.240071	29.1601	0.014	Gut microbiota abundance (genus Ruminococcaceae UCG003 id.11361)
122	beta.exposure	Outlier-corrected	0.182206	0.235834	0.772601	0.45763	29.1601	0.014	Gut microbiota abundance (genus Ruminococcaceae UCG003 id.11361)
123	beta.exposure	Raw	0.00137582	0.233797	0.00588469	0.99542	22.1331	0.059	Gut microbiota abundance (genus Ruminococcaceae UCG014 id.11371)
124	beta.exposure	Outlier-corrected	NA	NA	NA	NA	22.1331	0.059	Gut microbiota abundance (genus Ruminococcaceae UCG014 id.11371)
125	beta.exposure	Raw	0.214764	0.194541	1.10395	0.29547	16.4572	0.218	Gut microbiota abundance (family Bifidobacteriaceae id.433)
126	beta.exposure	Outlier-corrected	NA	NA	NA	NA	16.4572	0.218	Gut microbiota abundance (family Bifidobacteriaceae id.433)
127	beta.exposure	Raw	0.214764	0.194541	1.10395	0.29547	16.4572	0.222	Gut microbiota abundance (order Bifidobacteriales id.432)
128	beta.exposure	Outlier-corrected	NA	NA	NA	NA	16.4572	0.222	Gut microbiota abundance (order Bifidobacteriales id.432)
129	beta.exposure	Raw	0.0456328	0.178798	0.25522	0.802547	18.5632	0.235	Gut microbiota abundance (genus Eubacterium hallii group id.11338)
130	beta.exposure	Outlier-corrected	NA	NA	NA	NA	18.5632	0.235	Gut microbiota abundance (genus Eubacterium hallii group id.11338)
131	beta.exposure	Raw	0.114392	0.169995	0.672914	0.513752	10.8381	0.662	Gut microbiota abundance (genus Anaerostipes id.1991)
132	beta.exposure	Outlier-corrected	NA	NA	NA	NA	10.8381	0.662	Gut microbiota abundance (genus Anaerostipes id.1991)
133	beta.exposure	Raw	-0.0311969	0.165505	-0.188495	0.855837	19.8974	0.05	Gut microbiota abundance (genus Clostridium innocuum group id.14397)
134	beta.exposure	Outlier-corrected	NA	NA	NA	NA	19.8974	0.05	Gut microbiota abundance (genus Clostridium innocuum group id.14397)
135	beta.exposure	Raw	-0.249319	0.160183	-1.55646	0.141909	26.2007	0.059	Gut microbiota abundance (genus Prevotella9 id.11183)
136	beta.exposure	Outlier-corrected	NA	NA	NA	NA	26.2007	0.059	Gut microbiota abundance (genus Prevotella9 id.11183)
137	beta.exposure	Raw	-0.045995	0.101807	-0.451786	0.658343	9.16879	0.887	Gut microbiota abundance (family Clostridiales vadin BB60 group id.11286)
138	beta.exposure	Outlier-corrected	NA	NA	NA	NA	9.16879	0.887	Gut microbiota abundance (family Clostridiales vadin BB60 group id.11286)
139	beta.exposure	Raw	-0.0893179	0.149053	-0.599236	0.563793	14.8213	0.239	Gut microbiota abundance (genus Lachnospiraceae UCG008 id.11328)
140	beta.exposure	Outlier-corrected	NA	NA	NA	NA	14.8213	0.239	Gut microbiota abundance (genus Lachnospiraceae UCG008 id.11328)
141	beta.exposure	Raw	0.169274	0.197218	0.85831	0.407539	13.3576	0.499	Gut microbiota abundance (family Erysipelotrichaceae id.2149)
142	beta.exposure	Outlier-corrected	NA	NA	NA	NA	13.3576	0.499	Gut microbiota abundance (family Erysipelotrichaceae id.2149)
143	beta.exposure	Raw	0.169274	0.197218	0.85831	0.407539	13.3576	0.493	Gut microbiota abundance (class Erysipelotrichia id.2147)
144	beta.exposure	Outlier-corrected	NA	NA	NA	NA	13.3576	0.493	Gut microbiota abundance (class Erysipelotrichia id.2147)
145	beta.exposure	Raw	0.169274	0.197218	0.85831	0.407539	13.3576	0.521	Gut microbiota abundance (order Erysipelotrichales id.2148)
146	beta.exposure	Outlier-corrected	NA	NA	NA	NA	13.3576	0.521	Gut microbiota abundance (order Erysipelotrichales id.2148)
147	beta.exposure	Raw	0.0850377	0.145152	0.585853	0.569799	7.26556	0.876	Gut microbiota abundance (phylum Proteobacteria id.2375)
148	beta.exposure	Outlier-corrected	NA	NA	NA	NA	7.26556	0.876	Gut microbiota abundance (phylum Proteobacteria id.2375)
149	beta.exposure	Raw	0.0880247	0.102941	0.855103	0.420795	8.91902	0.447	Gut microbiota abundance (family Family XI id.1936)
150	beta.exposure	Outlier-corrected	NA	NA	NA	NA	8.91902	0.447	Gut microbiota abundance (family Family XI id.1936)
151	beta.exposure	Raw	-0.00847699	0.143534	-0.0590592	0.954354	9.71259	0.491	Gut microbiota abundance (genus Haemophilus id.3698)
152	beta.exposure	Outlier-corrected	NA	NA	NA	NA	9.71259	0.491	Gut microbiota abundance (genus Haemophilus id.3698)
153	beta.exposure	Raw	-0.0435906	0.158232	-0.275485	0.792185	8.23933	0.454	Gut microbiota abundance (genus Actinomyces id.423)
154	beta.exposure	Outlier-corrected	NA	NA	NA	NA	8.23933	0.454	Gut microbiota abundance (genus Actinomyces id.423)
155	beta.exposure	Raw	-0.0956684	0.120733	-0.792399	0.44851	11.533	0.429	Gut microbiota abundance (genus Anaerofilum id.2053)
156	beta.exposure	Outlier-corrected	NA	NA	NA	NA	11.533	0.429	Gut microbiota abundance (genus Anaerofilum id.2053)
157	beta.exposure	Raw	0.0849613	0.25493	0.333273	0.750266	15.5199	0.092	Gut microbiota abundance (class Alphaproteobacteria id.2379)
158	beta.exposure	Outlier-corrected	NA	NA	NA	NA	15.5199	0.092	Gut microbiota abundance (class Alphaproteobacteria id.2379)
159	beta.exposure	Raw	0.00278776	0.144408	0.0193048	0.98487	15.2505	0.516	Gut microbiota abundance (genus Intestinibacter id.11345)
160	beta.exposure	Outlier-corrected	NA	NA	NA	NA	15.2505	0.516	Gut microbiota abundance (genus Intestinibacter id.11345)
161	beta.exposure	Raw	-0.031795	0.160226	-0.198439	0.846024	14.0698	0.451	Gut microbiota abundance (family Peptostreptococcaceae id.2042)
162	beta.exposure	Outlier-corrected	NA	NA	NA	NA	14.0698	0.451	Gut microbiota abundance (family Peptostreptococcaceae id.2042)
163	beta.exposure	Raw	-0.088675	0.142042	-0.624289	0.549822	3.86386	0.93	Gut microbiota abundance (genus Coprococcus3 id.11303)
164	beta.exposure	Outlier-corrected	NA	NA	NA	NA	3.86386	0.93	Gut microbiota abundance (genus Coprococcus3 id.11303)
165	beta.exposure	Raw	-0.0279253	0.150384	-0.185693	0.855787	16.6579	0.297	Gut microbiota abundance (genus Lachnospiraceae UCG001 id.11321)
166	beta.exposure	Outlier-corrected	NA	NA	NA	NA	16.6579	0.297	Gut microbiota abundance (genus Lachnospiraceae UCG001 id.11321)
167	beta.exposure	Raw	0.361166	0.162403	2.22388	0.050362	7.24726	0.813	Gut microbiota abundance (genus Ruminiclostridium5 id.11355)
168	beta.exposure	Outlier-corrected	NA	NA	NA	NA	7.24726	0.813	Gut microbiota abundance (genus Ruminiclostridium5 id.11355)
169	beta.exposure	Raw	0.0214597	0.239996	0.089417	0.929934	42.6368	0.001	Gut microbiota abundance (genus Ruminiclostridium6 id.11356)
170	beta.exposure	Outlier-corrected	-0.101632	0.217556	-0.467152	0.647579	42.6368	0.001	Gut microbiota abundance (genus Ruminiclostridium6 id.11356)
171	beta.exposure	Raw	-0.0586464	0.104457	-0.561442	0.584046	11.0299	0.73	Gut microbiota abundance (order Pasteurellales id.3688)
172	beta.exposure	Outlier-corrected	NA	NA	NA	NA	11.0299	0.73	Gut microbiota abundance (order Pasteurellales id.3688)
173	beta.exposure	Raw	-0.0586464	0.104457	-0.561442	0.584046	11.0299	0.73	Gut microbiota abundance (family Pasteurellaceae id.3689)
174	beta.exposure	Outlier-corrected	NA	NA	NA	NA	11.0299	0.73	Gut microbiota abundance (family Pasteurellaceae id.3689)
175	beta.exposure	Raw	0.263959	0.175325	1.50554	0.160349	18.2281	0.211	Gut microbiota abundance (genus Bifidobacterium id.436)
176	beta.exposure	Outlier-corrected	NA	NA	NA	NA	18.2281	0.211	Gut microbiota abundance (genus Bifidobacterium id.436)
177	beta.exposure	Raw	0.325046	0.199021	1.63323	0.124701	20.0612	0.266	Gut microbiota abundance (phylum Actinobacteria id.400)
178	beta.exposure	Outlier-corrected	NA	NA	NA	NA	20.0612	0.266	Gut microbiota abundance (phylum Actinobacteria id.400)
179	beta.exposure	Raw	0.113577	0.132096	0.859806	0.404379	12.801	0.691	Gut microbiota abundance (class Actinobacteria id.419)
180	beta.exposure	Outlier-corrected	NA	NA	NA	NA	12.801	0.691	Gut microbiota abundance (class Actinobacteria id.419)
181	beta.exposure	Raw	-0.0792498	0.120175	-0.659456	0.522058	15.3276	0.387	Gut microbiota abundance (genus Paraprevotella id.962)
182	beta.exposure	Outlier-corrected	NA	NA	NA	NA	15.3276	0.387	Gut microbiota abundance (genus Paraprevotella id.962)
183	beta.exposure	Raw	0.00293433	0.115497	0.025406	0.98044	4.74908	0.818	Gut microbiota abundance (family Bacteroidales S24 7group id.11173)
184	beta.exposure	Outlier-corrected	NA	NA	NA	NA	4.74908	0.818	Gut microbiota abundance (family Bacteroidales S24 7group id.11173)
185	beta.exposure	Raw	-0.159446	0.162951	-0.978488	0.345692	15.3791	0.447	Gut microbiota abundance (genus Ruminococcaceae UCG005 id.11363)
186	beta.exposure	Outlier-corrected	NA	NA	NA	NA	15.3791	0.447	Gut microbiota abundance (genus Ruminococcaceae UCG005 id.11363)
187	beta.exposure	Raw	-0.390874	0.166836	-2.34286	0.0438146	8.50572	0.665	Gut microbiota abundance (family Clostridiaceae1 id.1869)
188	beta.exposure	Outlier-corrected	NA	NA	NA	NA	8.50572	0.665	Gut microbiota abundance (family Clostridiaceae1 id.1869)
189	beta.exposure	Raw	0.0121567	0.148555	0.0818328	0.935938	21.1506	0.204	Gut microbiota abundance (genus Holdemania id.2157)
190	beta.exposure	Outlier-corrected	NA	NA	NA	NA	21.1506	0.204	Gut microbiota abundance (genus Holdemania id.2157)
191	beta.exposure	Raw	0.0939091	0.163008	0.5761	0.580389	5.23366	0.834	Gut microbiota abundance (genus Collinsella id.815)
192	beta.exposure	Outlier-corrected	NA	NA	NA	NA	5.23366	0.834	Gut microbiota abundance (genus Collinsella id.815)
193	beta.exposure	Raw	-0.0926593	0.0762327	-1.21548	0.247556	7.15181	0.908	Gut microbiota abundance (genus Tyzzerella3 id.11335)
194	beta.exposure	Outlier-corrected	NA	NA	NA	NA	7.15181	0.908	Gut microbiota abundance (genus Tyzzerella3 id.11335)
195	beta.exposure	Raw	0.050542	0.155287	0.325474	0.750001	18.6961	0.268	Gut microbiota abundance (genus Parasutterella id.2892)
196	beta.exposure	Outlier-corrected	NA	NA	NA	NA	18.6961	0.268	Gut microbiota abundance (genus Parasutterella id.2892)
197	beta.exposure	Raw	-0.206155	0.374777	-0.550075	0.597287	24.7436	0.02	Gut microbiota abundance (genus Ruminococcus torques group id.14377)
198	beta.exposure	Outlier-corrected	-0.0993396	0.232133	-0.427943	0.683627	24.7436	0.02	Gut microbiota abundance (genus Ruminococcus torques group id.14377)
199	beta.exposure	Raw	-0.202141	0.122087	-1.65571	0.113387	18.135	0.707	Gut microbiota abundance (genus Ruminococcaceae UCG002 id.11360)
200	beta.exposure	Outlier-corrected	NA	NA	NA	NA	18.135	0.707	Gut microbiota abundance (genus Ruminococcaceae UCG002 id.11360)
201	beta.exposure	Raw	-0.215891	0.0894909	-2.41244	0.0390925	3.26015	0.978	Gut microbiota abundance (genus Faecalibacterium id.2057)
202	beta.exposure	Outlier-corrected	NA	NA	NA	NA	3.26015	0.978	Gut microbiota abundance (genus Faecalibacterium id.2057)
203	beta.exposure	Raw	0.124264	0.23655	0.525318	0.609788	24.9041	0.039	Gut microbiota abundance (genus Ruminococcus gauvreauii group id.11342)
204	beta.exposure	Outlier-corrected	NA	NA	NA	NA	24.9041	0.039	Gut microbiota abundance (genus Ruminococcus gauvreauii group id.11342)
205	beta.exposure	Raw	-0.122007	0.133574	-0.913405	0.376492	12.3965	0.707	Gut microbiota abundance (genus Lachnospiraceae NK4A136 group id.11319)
206	beta.exposure	Outlier-corrected	NA	NA	NA	NA	12.3965	0.707	Gut microbiota abundance (genus Lachnospiraceae NK4A136 group id.11319)
207	beta.exposure	Raw	0.0848647	0.18098	0.468916	0.649185	16.4466	0.205	Gut microbiota abundance (genus Ruminococcaceae UCG004 id.11362)
208	beta.exposure	Outlier-corrected	NA	NA	NA	NA	16.4466	0.205	Gut microbiota abundance (genus Ruminococcaceae UCG004 id.11362)
209	beta.exposure	Raw	-0.456614	0.270243	-1.68964	0.142056	10.012	0.303	Gut microbiota abundance (order Enterobacteriales id.3468)
210	beta.exposure	Outlier-corrected	NA	NA	NA	NA	10.012	0.303	Gut microbiota abundance (order Enterobacteriales id.3468)
211	beta.exposure	Raw	-0.456614	0.270243	-1.68964	0.142056	10.012	0.33	Gut microbiota abundance (family Enterobacteriaceae id.3469)
212	beta.exposure	Outlier-corrected	NA	NA	NA	NA	10.012	0.33	Gut microbiota abundance (family Enterobacteriaceae id.3469)
213	beta.exposure	Raw	0.112117	0.0860731	1.30258	0.221916	6.20026	0.889	Gut microbiota abundance (genus Eisenbergiella id.11304)
214	beta.exposure	Outlier-corrected	NA	NA	NA	NA	6.20026	0.889	Gut microbiota abundance (genus Eisenbergiella id.11304)
215	beta.exposure	Raw	-0.303088	0.159049	-1.90563	0.0890825	12.7099	0.361	Gut microbiota abundance (genus Turicibacter id.2162)
216	beta.exposure	Outlier-corrected	NA	NA	NA	NA	12.7099	0.361	Gut microbiota abundance (genus Turicibacter id.2162)
217	beta.exposure	Raw	0.0756822	0.19936	0.379626	0.710856	18.6318	0.183	Gut microbiota abundance (genus Bilophila id.3170)
218	beta.exposure	Outlier-corrected	NA	NA	NA	NA	18.6318	0.183	Gut microbiota abundance (genus Bilophila id.3170)
219	beta.exposure	Raw	0.111475	0.170467	0.653938	0.525486	9.36771	0.802	Gut microbiota abundance (genus Alistipes id.968)
220	beta.exposure	Outlier-corrected	NA	NA	NA	NA	9.36771	0.802	Gut microbiota abundance (genus Alistipes id.968)
221	beta.exposure	Raw	-0.120831	0.241983	-0.499336	0.625886	25.2463	0.07	Gut microbiota abundance (order Coriobacteriales id.810)
222	beta.exposure	Outlier-corrected	NA	NA	NA	NA	25.2463	0.07	Gut microbiota abundance (order Coriobacteriales id.810)
223	beta.exposure	Raw	-0.120831	0.241983	-0.499336	0.625886	25.2463	0.061	Gut microbiota abundance (family Coriobacteriaceae id.811)
224	beta.exposure	Outlier-corrected	NA	NA	NA	NA	25.2463	0.061	Gut microbiota abundance (family Coriobacteriaceae id.811)
225	beta.exposure	Raw	-0.120831	0.241983	-0.499336	0.625886	25.2463	0.055	Gut microbiota abundance (class Coriobacteriia id.809)
226	beta.exposure	Outlier-corrected	NA	NA	NA	NA	25.2463	0.055	Gut microbiota abundance (class Coriobacteriia id.809)
227	beta.exposure	Raw	-0.0518278	0.223962	-0.231414	0.820341	26.6796	0.063	Gut microbiota abundance (order Lactobacillales id.1800)
228	beta.exposure	Outlier-corrected	NA	NA	NA	NA	26.6796	0.063	Gut microbiota abundance (order Lactobacillales id.1800)
229	beta.exposure	Raw	-0.160336	0.190034	-0.84372	0.410542	27.8567	0.097	Gut microbiota abundance (class Bacilli id.1673)
230	beta.exposure	Outlier-corrected	NA	NA	NA	NA	27.8567	0.097	Gut microbiota abundance (class Bacilli id.1673)
231	beta.exposure	Raw	0.25758	0.212119	1.21432	0.247982	21.1588	0.121	Gut microbiota abundance (genus Family XIII AD3011 group id.11293)
232	beta.exposure	Outlier-corrected	NA	NA	NA	NA	21.1588	0.121	Gut microbiota abundance (genus Family XIII AD3011 group id.11293)
233	beta.exposure	Raw	-0.138879	0.145615	-0.953737	0.360705	7.84767	0.836	Gut microbiota abundance (genus Lachnospiraceae UCG004 id.11324)
234	beta.exposure	Outlier-corrected	NA	NA	NA	NA	7.84767	0.836	Gut microbiota abundance (genus Lachnospiraceae UCG004 id.11324)
235	beta.exposure	Raw	-0.167874	0.277174	-0.605663	0.559701	19.7013	0.083	Gut microbiota abundance (class Betaproteobacteria id.2867)
236	beta.exposure	Outlier-corrected	NA	NA	NA	NA	19.7013	0.083	Gut microbiota abundance (class Betaproteobacteria id.2867)
237	beta.exposure	Raw	-0.0558433	0.118636	-0.470712	0.646287	6.01051	0.958	Gut microbiota abundance (order Bacteroidales id.913)
238	beta.exposure	Outlier-corrected	NA	NA	NA	NA	6.01051	0.958	Gut microbiota abundance (order Bacteroidales id.913)
239	beta.exposure	Raw	-0.0558433	0.118636	-0.470712	0.646287	6.01051	0.941	Gut microbiota abundance (class Bacteroidia id.912)
240	beta.exposure	Outlier-corrected	NA	NA	NA	NA	6.01051	0.941	Gut microbiota abundance (class Bacteroidia id.912)
241	beta.exposure	Raw	-0.107231	0.14422	-0.743522	0.478431	11.3272	0.363	Gut microbiota abundance (order Gastranaerophilales id.1591)
242	beta.exposure	Outlier-corrected	NA	NA	NA	NA	11.3272	0.363	Gut microbiota abundance (order Gastranaerophilales id.1591)
243	beta.exposure	Raw	0.486114	0.144971	3.35318	0.0084806	4.74016	0.945	Gut microbiota abundance (genus Dorea id.1997)
244	beta.exposure	Outlier-corrected	NA	NA	NA	NA	4.74016	0.945	Gut microbiota abundance (genus Dorea id.1997)
245	beta.exposure	Raw	0.00652024	0.171757	0.037962	0.970342	13.6466	0.473	Gut microbiota abundance (genus Barnesiella id.944)
246	beta.exposure	Outlier-corrected	NA	NA	NA	NA	13.6466	0.473	Gut microbiota abundance (genus Barnesiella id.944)
247	beta.exposure	Raw	0.282651	0.14801	1.90967	0.092578	7.15995	0.698	Gut microbiota abundance (genus Desulfovibrio id.3173)
248	beta.exposure	Outlier-corrected	NA	NA	NA	NA	7.15995	0.698	Gut microbiota abundance (genus Desulfovibrio id.3173)
249	beta.exposure	Raw	-0.104829	0.136388	-0.768607	0.452094	20.3381	0.434	Gut microbiota abundance (family Veillonellaceae id.2172)
250	beta.exposure	Outlier-corrected	NA	NA	NA	NA	20.3381	0.434	Gut microbiota abundance (family Veillonellaceae id.2172)
251	beta.exposure	Raw	-0.692926	0.359162	-1.92929	0.111592	12.57	0.194	Gut microbiota abundance (class Gammaproteobacteria id.3303)
252	beta.exposure	Outlier-corrected	NA	NA	NA	NA	12.57	0.194	Gut microbiota abundance (class Gammaproteobacteria id.3303)
253	beta.exposure	Raw	0.0332999	0.173211	0.192251	0.851393	13.0317	0.384	Gut microbiota abundance (family Verrucomicrobiaceae id.4036)
254	beta.exposure	Outlier-corrected	NA	NA	NA	NA	13.0317	0.384	Gut microbiota abundance (family Verrucomicrobiaceae id.4036)
255	beta.exposure	Raw	0.0331458	0.173171	0.191405	0.852039	13.0355	0.393	Gut microbiota abundance (class Verrucomicrobiae id.4029)
256	beta.exposure	Outlier-corrected	NA	NA	NA	NA	13.0355	0.393	Gut microbiota abundance (class Verrucomicrobiae id.4029)
257	beta.exposure	Raw	0.0338754	0.173136	0.195658	0.848796	13.0171	0.409	Gut microbiota abundance (genus Akkermansia id.4037)
258	beta.exposure	Outlier-corrected	NA	NA	NA	NA	13.0171	0.409	Gut microbiota abundance (genus Akkermansia id.4037)
259	beta.exposure	Raw	0.0331458	0.173171	0.191405	0.852039	13.0355	0.397	Gut microbiota abundance (order Verrucomicrobiales id.4030)
260	beta.exposure	Outlier-corrected	NA	NA	NA	NA	13.0355	0.397	Gut microbiota abundance (order Verrucomicrobiales id.4030)
261	beta.exposure	Raw	-0.0788861	0.0858954	-0.918397	0.375136	11.5582	0.688	Gut microbiota abundance (family Oxalobacteraceae id.2966)
262	beta.exposure	Outlier-corrected	NA	NA	NA	NA	11.5582	0.688	Gut microbiota abundance (family Oxalobacteraceae id.2966)
263	beta.exposure	Raw	0.0593238	0.270372	0.219416	0.83074	20.5168	0.078	Gut microbiota abundance (family Alcaligenaceae id.2875)
264	beta.exposure	Outlier-corrected	NA	NA	NA	NA	20.5168	0.078	Gut microbiota abundance (family Alcaligenaceae id.2875)
265	beta.exposure	Raw	0.0587122	0.159017	0.36922	0.720501	18.2941	0.11	Gut microbiota abundance (genus Eggerthella id.819)
266	beta.exposure	Outlier-corrected	NA	NA	NA	NA	18.2941	0.11	Gut microbiota abundance (genus Eggerthella id.819)
267	beta.exposure	Raw	0.0263603	0.0744566	0.354035	0.729455	3.00651	0.996	Gut microbiota abundance (genus Butyricimonas id.945)
268	beta.exposure	Outlier-corrected	NA	NA	NA	NA	3.00651	0.996	Gut microbiota abundance (genus Butyricimonas id.945)
269	beta.exposure	Raw	-0.0028119	0.131674	-0.021355	0.983244	11.6866	0.824	Gut microbiota abundance (phylum Firmicutes id.1672)
270	beta.exposure	Outlier-corrected	NA	NA	NA	NA	11.6866	0.824	Gut microbiota abundance (phylum Firmicutes id.1672)
271	beta.exposure	Raw	-0.15695	0.316175	-0.496403	0.634816	21.4562	0.024	Gut microbiota abundance (genus Family XIII UCG001 id.11294)
272	beta.exposure	Outlier-corrected	-0.337696	0.269556	-1.25279	0.256896	21.4562	0.024	Gut microbiota abundance (genus Family XIII UCG001 id.11294)
273	beta.exposure	Raw	0.0861027	0.181136	0.475348	0.645864	10.153	0.528	Gut microbiota abundance (family Desulfovibrionaceae id.3169)
274	beta.exposure	Outlier-corrected	NA	NA	NA	NA	10.153	0.528	Gut microbiota abundance (family Desulfovibrionaceae id.3169)
275	beta.exposure	Raw	0.150111	0.173178	0.866799	0.404564	12.6707	0.481	Gut microbiota abundance (order Desulfovibrionales id.3156)
276	beta.exposure	Outlier-corrected	NA	NA	NA	NA	12.6707	0.481	Gut microbiota abundance (order Desulfovibrionales id.3156)
277	beta.exposure	Raw	0.100648	0.126868	0.793333	0.442988	7.21121	0.911	Gut microbiota abundance (genus Ruminococcaceae NK4A214 group id.11358)
278	beta.exposure	Outlier-corrected	NA	NA	NA	NA	7.21121	0.911	Gut microbiota abundance (genus Ruminococcaceae NK4A214 group id.11358)
279	beta.exposure	Raw	0.0260107	0.113501	0.229167	0.822944	14.6901	0.368	Gut microbiota abundance (order NB1n id.3953)
280	beta.exposure	Outlier-corrected	NA	NA	NA	NA	14.6901	0.368	Gut microbiota abundance (order NB1n id.3953)
281	beta.exposure	Raw	0.0303993	0.164288	0.185037	0.856568	14.1236	0.399	Gut microbiota abundance (phylum Verrucomicrobia id.3982)
282	beta.exposure	Outlier-corrected	NA	NA	NA	NA	14.1236	0.399	Gut microbiota abundance (phylum Verrucomicrobia id.3982)
283	beta.exposure	Raw	-0.0897793	0.103403	-0.868247	0.407814	10.0958	0.517	Gut microbiota abundance (genus Eubacterium brachy group id.11296)
284	beta.exposure	Outlier-corrected	NA	NA	NA	NA	10.0958	0.517	Gut microbiota abundance (genus Eubacterium brachy group id.11296)
285	beta.exposure	Raw	-0.2108	0.21319	-0.988792	0.360948	9.88787	0.334	Gut microbiota abundance (genus Clostridium sensustricto1 id.1873)
286	beta.exposure	Outlier-corrected	NA	NA	NA	NA	9.88787	0.334	Gut microbiota abundance (genus Clostridium sensustricto1 id.1873)
287	beta.exposure	Raw	0.0402654	0.160428	0.250987	0.80746	7.72569	0.704	Gut microbiota abundance (genus Escherichia Shigella id.3504)
288	beta.exposure	Outlier-corrected	NA	NA	NA	NA	7.72569	0.704	Gut microbiota abundance (genus Escherichia Shigella id.3504)
289	beta.exposure	Raw	0.0767491	0.14444	0.531355	0.606773	11.8144	0.433	Gut microbiota abundance (family Defluviitaleaceae id.1924)
290	beta.exposure	Outlier-corrected	NA	NA	NA	NA	11.8144	0.433	Gut microbiota abundance (family Defluviitaleaceae id.1924)
291	beta.exposure	Raw	0.0210669	0.167921	0.125457	0.903257	10.4931	0.411	Gut microbiota abundance (genus Defluviitaleaceae UCG011 id.11287)
292	beta.exposure	Outlier-corrected	NA	NA	NA	NA	10.4931	0.411	Gut microbiota abundance (genus Defluviitaleaceae UCG011 id.11287)
293	beta.exposure	Raw	-0.0796179	0.169454	-0.469849	0.651004	5.07502	0.856	Gut microbiota abundance (genus Ruminiclostridium9 id.11357)
294	beta.exposure	Outlier-corrected	NA	NA	NA	NA	5.07502	0.856	Gut microbiota abundance (genus Ruminiclostridium9 id.11357)
295	beta.exposure	Raw	0.0476306	0.0809587	0.588332	0.57254	7.46705	0.685	Gut microbiota abundance (genus Sellimonas id.14369)
296	beta.exposure	Outlier-corrected	NA	NA	NA	NA	7.46705	0.685	Gut microbiota abundance (genus Sellimonas id.14369)
297	beta.exposure	Raw	0.325173	0.195853	1.6603	0.125062	12.4736	0.495	Gut microbiota abundance (order Selenomonadales id.2165)
298	beta.exposure	Outlier-corrected	NA	NA	NA	NA	12.4736	0.495	Gut microbiota abundance (order Selenomonadales id.2165)
299	beta.exposure	Raw	0.325173	0.195853	1.6603	0.125062	12.4736	0.517	Gut microbiota abundance (class Negativicutes id.2164)
300	beta.exposure	Outlier-corrected	NA	NA	NA	NA	12.4736	0.517	Gut microbiota abundance (class Negativicutes id.2164)
301	beta.exposure	Raw	-0.273892	0.184934	-1.48102	0.166667	14.8673	0.369	Gut microbiota abundance (genus Sutterella id.2896)
302	beta.exposure	Outlier-corrected	NA	NA	NA	NA	14.8673	0.369	Gut microbiota abundance (genus Sutterella id.2896)
303	beta.exposure	Raw	0.375126	0.296677	1.26442	0.274734	9.48842	0.251	Gut microbiota abundance (genus Flavonifractor id.2059)
304	beta.exposure	Outlier-corrected	NA	NA	NA	NA	9.48842	0.251	Gut microbiota abundance (genus Flavonifractor id.2059)
305	beta.exposure	Raw	-0.0992133	0.119596	-0.829567	0.426143	10.1102	0.638	Gut microbiota abundance (genus Coprobacter id.949)
306	beta.exposure	Outlier-corrected	NA	NA	NA	NA	10.1102	0.638	Gut microbiota abundance (genus Coprobacter id.949)
307	beta.exposure	Raw	-0.251797	0.243783	-1.03287	0.360018	4.24091	0.647	Gut microbiota abundance (genus Parabacteroides id.954)
308	beta.exposure	Outlier-corrected	NA	NA	NA	NA	4.24091	0.647	Gut microbiota abundance (genus Parabacteroides id.954)
309	beta.exposure	Raw	-0.249048	0.249128	-0.999681	0.34104	20.7669	0.099	Gut microbiota abundance (genus Ruminococcaceae UCG013 id.11370)
310	beta.exposure	Outlier-corrected	NA	NA	NA	NA	20.7669	0.099	Gut microbiota abundance (genus Ruminococcaceae UCG013 id.11370)
311	beta.exposure	Raw	0.123134	0.245591	0.501378	0.629608	12.3401	0.324	Gut microbiota abundance (genus Bacteroides id.918)
312	beta.exposure	Outlier-corrected	NA	NA	NA	NA	12.3401	0.324	Gut microbiota abundance (genus Bacteroides id.918)
313	beta.exposure	Raw	0.123134	0.245591	0.501378	0.629608	12.3401	0.292	Gut microbiota abundance (family Bacteroidaceae id.917)
314	beta.exposure	Outlier-corrected	NA	NA	NA	NA	12.3401	0.292	Gut microbiota abundance (family Bacteroidaceae id.917)
315	beta.exposure	Raw	0.0649355	0.110788	0.586125	0.570784	9.31856	0.677	Gut microbiota abundance (genus Ruminococcus gnavus group id.14376)
316	beta.exposure	Outlier-corrected	NA	NA	NA	NA	9.31856	0.677	Gut microbiota abundance (genus Ruminococcus gnavus group id.14376)
317	beta.exposure	Raw	-0.0208866	0.189449	-0.110249	0.913777	21.0374	0.199	Gut microbiota abundance (genus Eubacterium ventriosum group id.11341)
318	beta.exposure	Outlier-corrected	NA	NA	NA	NA	21.0374	0.199	Gut microbiota abundance (genus Eubacterium ventriosum group id.11341)
319	beta.exposure	Raw	0.12222	0.131327	0.930661	0.376318	5.41194	0.89	Gut microbiota abundance (genus Marvinbryantia id.2005)
320	beta.exposure	Outlier-corrected	NA	NA	NA	NA	5.41194	0.89	Gut microbiota abundance (genus Marvinbryantia id.2005)
321	beta.exposure	Raw	0.0474315	0.223887	0.211855	0.835776	19.2579	0.2	Gut microbiota abundance (genus Roseburia id.2012)
322	beta.exposure	Outlier-corrected	NA	NA	NA	NA	19.2579	0.2	Gut microbiota abundance (genus Roseburia id.2012)
323	beta.exposure	Raw	-0.00161639	0.160032	-0.0101004	0.992107	20.0693	0.145	Gut microbiota abundance (genus Oscillibacter id.2063)
324	beta.exposure	Outlier-corrected	NA	NA	NA	NA	20.0693	0.145	Gut microbiota abundance (genus Oscillibacter id.2063)
325	beta.exposure	Raw	-0.0385206	0.0743402	-0.518166	0.614605	8.91408	0.773	Gut microbiota abundance (family Victivallaceae id.2255)
326	beta.exposure	Outlier-corrected	NA	NA	NA	NA	8.91408	0.773	Gut microbiota abundance (family Victivallaceae id.2255)
327	beta.exposure	Raw	-0.127139	0.0879602	-1.44541	0.178942	9.67328	0.657	Gut microbiota abundance (genus Gordonibacter id.821)
328	beta.exposure	Outlier-corrected	NA	NA	NA	NA	9.67328	0.657	Gut microbiota abundance (genus Gordonibacter id.821)
329	beta.exposure	Raw	-0.0940578	0.206935	-0.454529	0.661527	15.4788	0.156	Gut microbiota abundance (family Peptococcaceae id.2024)
330	beta.exposure	Outlier-corrected	NA	NA	NA	NA	15.4788	0.156	Gut microbiota abundance (family Peptococcaceae id.2024)
331	beta.exposure	Raw	0.0525631	0.166712	0.315293	0.760607	14.423	0.216	Gut microbiota abundance (genus Lachnospiraceae NC2004 group id.11316)
332	beta.exposure	Outlier-corrected	NA	NA	NA	NA	14.423	0.216	Gut microbiota abundance (genus Lachnospiraceae NC2004 group id.11316)
333	beta.exposure	Raw	0.0330423	0.125284	0.263738	0.797337	19.776	0.106	Gut microbiota abundance (genus Prevotella7 id.11182)
334	beta.exposure	Outlier-corrected	NA	NA	NA	NA	19.776	0.106	Gut microbiota abundance (genus Prevotella7 id.11182)
335	beta.exposure	Raw	-0.0535844	0.11175	-0.479501	0.64302	13.7626	0.265	Gut microbiota abundance (genus Victivallis id.2256)
336	beta.exposure	Outlier-corrected	NA	NA	NA	NA	13.7626	0.265	Gut microbiota abundance (genus Victivallis id.2256)
337	beta.exposure	Raw	0.0454583	0.100036	0.454417	0.663284	2.55015	0.955	Gut microbiota abundance (genus Phascolarctobacterium id.2168)
338	beta.exposure	Outlier-corrected	NA	NA	NA	NA	2.55015	0.955	Gut microbiota abundance (genus Phascolarctobacterium id.2168)
339	beta.exposure	Raw	0.103979	0.0868588	1.1971	0.297361	1.54489	0.903	Gut microbiota abundance (genus Eubacterium oxidoreducens group id.11339)
340	beta.exposure	Outlier-corrected	NA	NA	NA	NA	1.54489	0.903	Gut microbiota abundance (genus Eubacterium oxidoreducens group id.11339)
341	beta.exposure	Raw	-0.0360573	0.118369	-0.304619	0.769513	3.78929	0.898	Gut microbiota abundance (genus Oscillospira id.2064)
342	beta.exposure	Outlier-corrected	NA	NA	NA	NA	3.78929	0.898	Gut microbiota abundance (genus Oscillospira id.2064)
343	beta.exposure	Raw	0.151116	0.0990227	1.52607	0.224418	2.11882	0.78	Gut microbiota abundance (genus Catenibacterium id.2153)
344	beta.exposure	Outlier-corrected	NA	NA	NA	NA	2.11882	0.78	Gut microbiota abundance (genus Catenibacterium id.2153)
345	beta.exposure	Raw	-0.0783442	0.162532	-0.482023	0.637238	18.9903	0.302	Gut microbiota abundance (genus Ruminococcus2 id.11374)
346	beta.exposure	Outlier-corrected	NA	NA	NA	NA	18.9903	0.302	Gut microbiota abundance (genus Ruminococcus2 id.11374)
347	beta.exposure	Raw	-0.11269	0.144799	-0.778252	0.454441	16.7542	0.195	Gut microbiota abundance (genus Holdemanella id.11393)
348	beta.exposure	Outlier-corrected	NA	NA	NA	NA	16.7542	0.195	Gut microbiota abundance (genus Holdemanella id.11393)
349	beta.exposure	Raw	-0.0203356	0.06521	-0.311847	0.761561	5.79508	0.909	Gut microbiota abundance (genus Rikenellaceae RC9 gut group id.11191)
350	beta.exposure	Outlier-corrected	NA	NA	NA	NA	5.79508	0.909	Gut microbiota abundance (genus Rikenellaceae RC9 gut group id.11191)
351	beta.exposure	Raw	0.228752	0.12289	1.86144	0.0922973	10.0899	0.583	Gut microbiota abundance (genus Ruminococcaceae UCG009 id.11366)
352	beta.exposure	Outlier-corrected	NA	NA	NA	NA	10.0899	0.583	Gut microbiota abundance (genus Ruminococcaceae UCG009 id.11366)
353	beta.exposure	Raw	0.00207932	0.13941	0.0149151	0.988516	7.25702	0.592	Gut microbiota abundance (phylum Cyanobacteria id.1500)
354	beta.exposure	Outlier-corrected	NA	NA	NA	NA	7.25702	0.592	Gut microbiota abundance (phylum Cyanobacteria id.1500)
355	beta.exposure	Raw	0.234444	0.349493	0.670812	0.532075	16.8831	0.063	Gut microbiota abundance (genus Ruminococcaceae UCG010 id.11367)
356	beta.exposure	Outlier-corrected	NA	NA	NA	NA	16.8831	0.063	Gut microbiota abundance (genus Ruminococcaceae UCG010 id.11367)
357	beta.exposure	Raw	0.518897	0.208482	2.48893	0.0552335	7.12124	0.46	Gut microbiota abundance (genus Veillonella id.2198)
358	beta.exposure	Outlier-corrected	NA	NA	NA	NA	7.12124	0.46	Gut microbiota abundance (genus Veillonella id.2198)
359	beta.exposure	Raw	0.122381	0.109232	1.12037	0.299517	5.63325	0.717	Gut microbiota abundance (genus Lactobacillus id.1837)
360	beta.exposure	Outlier-corrected	NA	NA	NA	NA	5.63325	0.717	Gut microbiota abundance (genus Lactobacillus id.1837)
361	beta.exposure	Raw	0.0127999	0.229632	0.0557408	0.957358	8.07259	0.463	Gut microbiota abundance (genus Eubacterium eligens group id.14372)
362	beta.exposure	Outlier-corrected	NA	NA	NA	NA	8.07259	0.463	Gut microbiota abundance (genus Eubacterium eligens group id.14372)
363	beta.exposure	Raw	-0.166033	0.146003	-1.1372	0.284826	5.05617	0.902	Gut microbiota abundance (phylum Bacteroidetes id.905)
364	beta.exposure	Outlier-corrected	NA	NA	NA	NA	5.05617	0.902	Gut microbiota abundance (phylum Bacteroidetes id.905)
365	beta.exposure	Raw	0.0786712	0.117961	0.666929	0.51566	12.7461	0.682	Gut microbiota abundance (genus Erysipelatoclostridium id.11381)
366	beta.exposure	Outlier-corrected	NA	NA	NA	NA	12.7461	0.682	Gut microbiota abundance (genus Erysipelatoclostridium id.11381)
367	beta.exposure	Raw	-0.156267	0.269587	-0.579655	0.576368	19.0922	0.102	Gut microbiota abundance (order Burkholderiales id.2874)
368	beta.exposure	Outlier-corrected	NA	NA	NA	NA	19.0922	0.102	Gut microbiota abundance (order Burkholderiales id.2874)
369	beta.exposure	Raw	0.0375878	0.0936446	0.401388	0.700106	4.12131	0.874	Gut microbiota abundance (family Lactobacillaceae id.1836)
370	beta.exposure	Outlier-corrected	NA	NA	NA	NA	4.12131	0.874	Gut microbiota abundance (family Lactobacillaceae id.1836)
371	beta.exposure	Raw	0.161197	0.154318	1.04458	0.355185	8.5809	0.285	Gut microbiota abundance (genus Alloprevotella id.961)
372	beta.exposure	Outlier-corrected	NA	NA	NA	NA	8.5809	0.285	Gut microbiota abundance (genus Alloprevotella id.961)
373	beta.exposure	Raw	0.159573	0.277527	0.574983	0.596097	12.2805	0.14	Gut microbiota abundance (genus Terrisporobacter id.11348)
374	beta.exposure	Outlier-corrected	NA	NA	NA	NA	12.2805	0.14	Gut microbiota abundance (genus Terrisporobacter id.11348)
375	beta.exposure	Raw	-0.195446	0.126111	-1.54979	0.165125	14.1403	0.184	Gut microbiota abundance (genus Allisonella id.2174)
376	beta.exposure	Outlier-corrected	NA	NA	NA	NA	14.1403	0.184	Gut microbiota abundance (genus Allisonella id.2174)
377	beta.exposure	Raw	0.0820429	0.157375	0.52132	0.620818	5.62739	0.681	Gut microbiota abundance (family Acidaminococcaceae id.2166)
378	beta.exposure	Outlier-corrected	NA	NA	NA	NA	5.62739	0.681	Gut microbiota abundance (family Acidaminococcaceae id.2166)
379	beta.exposure	Raw	-0.0574992	0.263184	-0.218475	0.841077	11.3182	0.322	Gut microbiota abundance (order Actinomycetales id.420)
380	beta.exposure	Outlier-corrected	NA	NA	NA	NA	11.3182	0.322	Gut microbiota abundance (order Actinomycetales id.420)
381	beta.exposure	Raw	-0.0578586	0.262973	-0.220017	0.839979	11.3162	0.327	Gut microbiota abundance (family Actinomycetaceae id.421)
382	beta.exposure	Outlier-corrected	NA	NA	NA	NA	11.3162	0.327	Gut microbiota abundance (family Actinomycetaceae id.421)

## Sheet: Table S4
Table S4 The heterogeneity analysis of the association between identified bacterial traits and oral leukoplakia
id.exposure	outcome	exposure	method	Q	Q_df	Q_pval
ebi-a-GCST90016908	oral leukoplakia	Gut microbiota abundance (class Actinobacteria id.419)	MR Egger	8.94391	13	0.777166
ebi-a-GCST90016908	oral leukoplakia	Gut microbiota abundance (class Actinobacteria id.419)	Inverse variance weighted	10.178	14	0.749059
ebi-a-GCST90016909	oral leukoplakia	Gut microbiota abundance (class Alphaproteobacteria id.2379)	MR Egger	11.1356	5	0.0487564
ebi-a-GCST90016909	oral leukoplakia	Gut microbiota abundance (class Alphaproteobacteria id.2379)	Inverse variance weighted	11.2533	6	0.0808561
ebi-a-GCST90016910	oral leukoplakia	Gut microbiota abundance (class Bacilli id.1673)	MR Egger	25.1564	16	0.0671161
ebi-a-GCST90016910	oral leukoplakia	Gut microbiota abundance (class Bacilli id.1673)	Inverse variance weighted	25.2344	17	0.0895852
ebi-a-GCST90016911	oral leukoplakia	Gut microbiota abundance (class Bacteroidia id.912)	MR Egger	3.26107	11	0.986806
ebi-a-GCST90016911	oral leukoplakia	Gut microbiota abundance (class Bacteroidia id.912)	Inverse variance weighted	5.02841	12	0.957023
ebi-a-GCST90016912	oral leukoplakia	Gut microbiota abundance (class Betaproteobacteria id.2867)	MR Egger	13.0997	8	0.108464
ebi-a-GCST90016912	oral leukoplakia	Gut microbiota abundance (class Betaproteobacteria id.2867)	Inverse variance weighted	15.4867	9	0.0784066
ebi-a-GCST90016913	oral leukoplakia	Gut microbiota abundance (class Clostridia id.1859)	MR Egger	7.05167	10	0.720558
ebi-a-GCST90016913	oral leukoplakia	Gut microbiota abundance (class Clostridia id.1859)	Inverse variance weighted	7.12302	11	0.789036
ebi-a-GCST90016914	oral leukoplakia	Gut microbiota abundance (class Coriobacteriia id.809)	MR Egger	21.5071	12	0.0434298
ebi-a-GCST90016914	oral leukoplakia	Gut microbiota abundance (class Coriobacteriia id.809)	Inverse variance weighted	21.9042	13	0.0568639
ebi-a-GCST90016915	oral leukoplakia	Gut microbiota abundance (class Deltaproteobacteria id.3087)	MR Egger	8.38719	11	0.678258
ebi-a-GCST90016915	oral leukoplakia	Gut microbiota abundance (class Deltaproteobacteria id.3087)	Inverse variance weighted	8.6948	12	0.728754
ebi-a-GCST90016916	oral leukoplakia	Gut microbiota abundance (class Erysipelotrichia id.2147)	MR Egger	11.3989	11	0.410474
ebi-a-GCST90016916	oral leukoplakia	Gut microbiota abundance (class Erysipelotrichia id.2147)	Inverse variance weighted	11.5152	12	0.485355
ebi-a-GCST90016917	oral leukoplakia	Gut microbiota abundance (class Gammaproteobacteria id.3303)	MR Egger	7.92987	4	0.0941811
ebi-a-GCST90016917	oral leukoplakia	Gut microbiota abundance (class Gammaproteobacteria id.3303)	Inverse variance weighted	8.45443	5	0.132906
ebi-a-GCST90016918	oral leukoplakia	Gut microbiota abundance (class Lentisphaeria id.2250)	MR Egger	1.6158	6	0.951435
ebi-a-GCST90016918	oral leukoplakia	Gut microbiota abundance (class Lentisphaeria id.2250)	Inverse variance weighted	1.7785	7	0.971077
ebi-a-GCST90016919	oral leukoplakia	Gut microbiota abundance (class Melainabacteria id.1589)	MR Egger	6.42845	8	0.599355
ebi-a-GCST90016919	oral leukoplakia	Gut microbiota abundance (class Melainabacteria id.1589)	Inverse variance weighted	6.84573	9	0.653177
ebi-a-GCST90016920	oral leukoplakia	Gut microbiota abundance (class Methanobacteria id.119)	MR Egger	3.49196	8	0.899813
ebi-a-GCST90016920	oral leukoplakia	Gut microbiota abundance (class Methanobacteria id.119)	Inverse variance weighted	3.55156	9	0.938379
ebi-a-GCST90016921	oral leukoplakia	Gut microbiota abundance (class Mollicutes id.3920)	MR Egger	13.9822	10	0.173806
ebi-a-GCST90016921	oral leukoplakia	Gut microbiota abundance (class Mollicutes id.3920)	Inverse variance weighted	14.7381	11	0.194804
ebi-a-GCST90016922	oral leukoplakia	Gut microbiota abundance (class Negativicutes id.2164)	MR Egger	9.69257	10	0.467866
ebi-a-GCST90016922	oral leukoplakia	Gut microbiota abundance (class Negativicutes id.2164)	Inverse variance weighted	10.3771	11	0.496821
ebi-a-GCST90016923	oral leukoplakia	Gut microbiota abundance (class Verrucomicrobiae id.4029)	MR Egger	9.90748	9	0.358027
ebi-a-GCST90016923	oral leukoplakia	Gut microbiota abundance (class Verrucomicrobiae id.4029)	Inverse variance weighted	10.6108	10	0.388635
ebi-a-GCST90016924	oral leukoplakia	Gut microbiota abundance (family Acidaminococcaceae id.2166)	MR Egger	3.4522	5	0.630632
ebi-a-GCST90016924	oral leukoplakia	Gut microbiota abundance (family Acidaminococcaceae id.2166)	Inverse variance weighted	3.92921	6	0.686255
ebi-a-GCST90016925	oral leukoplakia	Gut microbiota abundance (family Actinomycetaceae id.421)	MR Egger	2.60738	2	0.271528
ebi-a-GCST90016925	oral leukoplakia	Gut microbiota abundance (family Actinomycetaceae id.421)	Inverse variance weighted	4.62589	3	0.201332
ebi-a-GCST90016926	oral leukoplakia	Gut microbiota abundance (family Alcaligenaceae id.2875)	MR Egger	16.735	9	0.0530318
ebi-a-GCST90016926	oral leukoplakia	Gut microbiota abundance (family Alcaligenaceae id.2875)	Inverse variance weighted	16.7358	10	0.0804184
ebi-a-GCST90016927	oral leukoplakia	Gut microbiota abundance (family Bacteroidaceae id.917)	MR Egger	8.81921	7	0.265898
ebi-a-GCST90016927	oral leukoplakia	Gut microbiota abundance (family Bacteroidaceae id.917)	Inverse variance weighted	9.61862	8	0.29282
ebi-a-GCST90016928	oral leukoplakia	Gut microbiota abundance (family Bacteroidales S24 7group id.11173)	MR Egger	3.58266	6	0.732942
ebi-a-GCST90016928	oral leukoplakia	Gut microbiota abundance (family Bacteroidales S24 7group id.11173)	Inverse variance weighted	3.78198	7	0.804518
ebi-a-GCST90016929	oral leukoplakia	Gut microbiota abundance (family Bifidobacteriaceae id.433)	MR Egger	12.4218	9	0.190561
ebi-a-GCST90016929	oral leukoplakia	Gut microbiota abundance (family Bifidobacteriaceae id.433)	Inverse variance weighted	13.0901	10	0.218678
ebi-a-GCST90016931	oral leukoplakia	Gut microbiota abundance (family Clostridiaceae1 id.1869)	MR Egger	6.80216	8	0.55812
ebi-a-GCST90016931	oral leukoplakia	Gut microbiota abundance (family Clostridiaceae1 id.1869)	Inverse variance weighted	6.80257	9	0.657667
ebi-a-GCST90016932	oral leukoplakia	Gut microbiota abundance (family Clostridiales vadin BB60 group id.11286)	MR Egger	7.77458	13	0.857969
ebi-a-GCST90016932	oral leukoplakia	Gut microbiota abundance (family Clostridiales vadin BB60 group id.11286)	Inverse variance weighted	7.99982	14	0.889335
ebi-a-GCST90016933	oral leukoplakia	Gut microbiota abundance (family Coriobacteriaceae id.811)	MR Egger	21.5071	12	0.0434298
ebi-a-GCST90016933	oral leukoplakia	Gut microbiota abundance (family Coriobacteriaceae id.811)	Inverse variance weighted	21.9042	13	0.0568639
ebi-a-GCST90016934	oral leukoplakia	Gut microbiota abundance (family Defluviitaleaceae id.1924)	MR Egger	7.40144	9	0.5954
ebi-a-GCST90016934	oral leukoplakia	Gut microbiota abundance (family Defluviitaleaceae id.1924)	Inverse variance weighted	9.43763	10	0.491134
ebi-a-GCST90016935	oral leukoplakia	Gut microbiota abundance (family Desulfovibrionaceae id.3169)	MR Egger	8.31136	8	0.403661
ebi-a-GCST90016935	oral leukoplakia	Gut microbiota abundance (family Desulfovibrionaceae id.3169)	Inverse variance weighted	8.67528	9	0.467773
ebi-a-GCST90016936	oral leukoplakia	Gut microbiota abundance (family Enterobacteriaceae id.3469)	MR Egger	7.26525	5	0.201649
ebi-a-GCST90016936	oral leukoplakia	Gut microbiota abundance (family Enterobacteriaceae id.3469)	Inverse variance weighted	7.51164	6	0.276107
ebi-a-GCST90016937	oral leukoplakia	Gut microbiota abundance (family Erysipelotrichaceae id.2149)	MR Egger	11.3989	11	0.410474
ebi-a-GCST90016937	oral leukoplakia	Gut microbiota abundance (family Erysipelotrichaceae id.2149)	Inverse variance weighted	11.5152	12	0.485355
ebi-a-GCST90016938	oral leukoplakia	Gut microbiota abundance (family Family XI id.1936)	MR Egger	6.90306	6	0.329905
ebi-a-GCST90016938	oral leukoplakia	Gut microbiota abundance (family Family XI id.1936)	Inverse variance weighted	6.94592	7	0.434532
ebi-a-GCST90016939	oral leukoplakia	Gut microbiota abundance (family Family XIII id.1957)	MR Egger	10.1526	8	0.254478
ebi-a-GCST90016939	oral leukoplakia	Gut microbiota abundance (family Family XIII id.1957)	Inverse variance weighted	10.3393	9	0.323722
ebi-a-GCST90016940	oral leukoplakia	Gut microbiota abundance (family Lachnospiraceae id.1987)	MR Egger	16.9171	14	0.260623
ebi-a-GCST90016940	oral leukoplakia	Gut microbiota abundance (family Lachnospiraceae id.1987)	Inverse variance weighted	17.3306	15	0.299486
ebi-a-GCST90016941	oral leukoplakia	Gut microbiota abundance (family Lactobacillaceae id.1836)	MR Egger	2.99776	6	0.809128
ebi-a-GCST90016941	oral leukoplakia	Gut microbiota abundance (family Lactobacillaceae id.1836)	Inverse variance weighted	3.13322	7	0.872411
ebi-a-GCST90016942	oral leukoplakia	Gut microbiota abundance (family Methanobacteriaceae id.121)	MR Egger	3.49196	8	0.899813
ebi-a-GCST90016942	oral leukoplakia	Gut microbiota abundance (family Methanobacteriaceae id.121)	Inverse variance weighted	3.55156	9	0.938379
ebi-a-GCST90016943	oral leukoplakia	Gut microbiota abundance (family Oxalobacteraceae id.2966)	MR Egger	9.74138	12	0.638638
ebi-a-GCST90016943	oral leukoplakia	Gut microbiota abundance (family Oxalobacteraceae id.2966)	Inverse variance weighted	10.0727	13	0.687975
ebi-a-GCST90016944	oral leukoplakia	Gut microbiota abundance (family Pasteurellaceae id.3689)	MR Egger	9.12061	12	0.692596
ebi-a-GCST90016944	oral leukoplakia	Gut microbiota abundance (family Pasteurellaceae id.3689)	Inverse variance weighted	9.72492	13	0.716259
ebi-a-GCST90016945	oral leukoplakia	Gut microbiota abundance (family Peptococcaceae id.2024)	MR Egger	7.24248	7	0.404077
ebi-a-GCST90016945	oral leukoplakia	Gut microbiota abundance (family Peptococcaceae id.2024)	Inverse variance weighted	12.1629	8	0.144083
ebi-a-GCST90016946	oral leukoplakia	Gut microbiota abundance (family Peptostreptococcaceae id.2042)	MR Egger	12.2206	11	0.347291
ebi-a-GCST90016946	oral leukoplakia	Gut microbiota abundance (family Peptostreptococcaceae id.2042)	Inverse variance weighted	12.2611	12	0.424948
ebi-a-GCST90016947	oral leukoplakia	Gut microbiota abundance (family Porphyromonadaceae id.943)	MR Egger	2.8381	7	0.899565
ebi-a-GCST90016947	oral leukoplakia	Gut microbiota abundance (family Porphyromonadaceae id.943)	Inverse variance weighted	5.30318	8	0.724734
ebi-a-GCST90016948	oral leukoplakia	Gut microbiota abundance (family Prevotellaceae id.960)	MR Egger	7.54421	14	0.911696
ebi-a-GCST90016948	oral leukoplakia	Gut microbiota abundance (family Prevotellaceae id.960)	Inverse variance weighted	7.57046	15	0.939848
ebi-a-GCST90016949	oral leukoplakia	Gut microbiota abundance (family Rhodospirillaceae id.2717)	MR Egger	11.2485	13	0.590008
ebi-a-GCST90016949	oral leukoplakia	Gut microbiota abundance (family Rhodospirillaceae id.2717)	Inverse variance weighted	11.3193	14	0.660794
ebi-a-GCST90016950	oral leukoplakia	Gut microbiota abundance (family Rikenellaceae id.967)	MR Egger	21.6856	14	0.0853094
ebi-a-GCST90016950	oral leukoplakia	Gut microbiota abundance (family Rikenellaceae id.967)	Inverse variance weighted	21.7764	15	0.113802
ebi-a-GCST90016951	oral leukoplakia	Gut microbiota abundance (family Ruminococcaceae id.2050)	MR Egger	8.78623	8	0.360649
ebi-a-GCST90016951	oral leukoplakia	Gut microbiota abundance (family Ruminococcaceae id.2050)	Inverse variance weighted	10.8999	9	0.282631
ebi-a-GCST90016952	oral leukoplakia	Gut microbiota abundance (family Streptococcaceae id.1850)	MR Egger	11.3826	12	0.496448
ebi-a-GCST90016952	oral leukoplakia	Gut microbiota abundance (family Streptococcaceae id.1850)	Inverse variance weighted	12.2589	13	0.506537
ebi-a-GCST90016956	oral leukoplakia	Gut microbiota abundance (family Veillonellaceae id.2172)	MR Egger	14.6483	17	0.620799
ebi-a-GCST90016956	oral leukoplakia	Gut microbiota abundance (family Veillonellaceae id.2172)	Inverse variance weighted	18.2864	18	0.436944
ebi-a-GCST90016957	oral leukoplakia	Gut microbiota abundance (family Verrucomicrobiaceae id.4036)	MR Egger	9.91221	9	0.357639
ebi-a-GCST90016957	oral leukoplakia	Gut microbiota abundance (family Verrucomicrobiaceae id.4036)	Inverse variance weighted	10.6104	10	0.388663
ebi-a-GCST90016958	oral leukoplakia	Gut microbiota abundance (family Victivallaceae id.2255)	MR Egger	6.72958	10	0.750704
ebi-a-GCST90016958	oral leukoplakia	Gut microbiota abundance (family Victivallaceae id.2255)	Inverse variance weighted	7.25275	11	0.778262
ebi-a-GCST90016959	oral leukoplakia	Gut microbiota abundance (genus Actinomyces id.423)	MR Egger	5.27369	5	0.3834
ebi-a-GCST90016959	oral leukoplakia	Gut microbiota abundance (genus Actinomyces id.423)	Inverse variance weighted	5.64002	6	0.464698
ebi-a-GCST90016960	oral leukoplakia	Gut microbiota abundance (genus Adlercreutzia id.812)	MR Egger	1.50893	6	0.958899
ebi-a-GCST90016960	oral leukoplakia	Gut microbiota abundance (genus Adlercreutzia id.812)	Inverse variance weighted	1.86419	7	0.966973
ebi-a-GCST90016961	oral leukoplakia	Gut microbiota abundance (genus Akkermansia id.4037)	MR Egger	9.92979	9	0.356199
ebi-a-GCST90016961	oral leukoplakia	Gut microbiota abundance (genus Akkermansia id.4037)	Inverse variance weighted	10.609	10	0.388778
ebi-a-GCST90016962	oral leukoplakia	Gut microbiota abundance (genus Alistipes id.968)	MR Egger	7.91213	11	0.721153
ebi-a-GCST90016962	oral leukoplakia	Gut microbiota abundance (genus Alistipes id.968)	Inverse variance weighted	7.94745	12	0.789224
ebi-a-GCST90016963	oral leukoplakia	Gut microbiota abundance (genus Allisonella id.2174)	MR Egger	10.3131	6	0.112071
ebi-a-GCST90016963	oral leukoplakia	Gut microbiota abundance (genus Allisonella id.2174)	Inverse variance weighted	10.4753	7	0.163201
ebi-a-GCST90016964	oral leukoplakia	Gut microbiota abundance (genus Alloprevotella id.961)	MR Egger	1.96077	3	0.580588
ebi-a-GCST90016964	oral leukoplakia	Gut microbiota abundance (genus Alloprevotella id.961)	Inverse variance weighted	5.54823	4	0.235522
ebi-a-GCST90016965	oral leukoplakia	Gut microbiota abundance (genus Anaerofilum id.2053)	MR Egger	8.87569	8	0.352891
ebi-a-GCST90016965	oral leukoplakia	Gut microbiota abundance (genus Anaerofilum id.2053)	Inverse variance weighted	9.30995	9	0.409169
ebi-a-GCST90016966	oral leukoplakia	Gut microbiota abundance (genus Anaerostipes id.1991)	MR Egger	9.00463	11	0.621465
ebi-a-GCST90016966	oral leukoplakia	Gut microbiota abundance (genus Anaerostipes id.1991)	Inverse variance weighted	9.07485	12	0.696524
ebi-a-GCST90016967	oral leukoplakia	Gut microbiota abundance (genus Anaerotruncus id.2054)	MR Egger	7.06119	11	0.794107
ebi-a-GCST90016967	oral leukoplakia	Gut microbiota abundance (genus Anaerotruncus id.2054)	Inverse variance weighted	7.59497	12	0.815927
ebi-a-GCST90016968	oral leukoplakia	Gut microbiota abundance (genus Bacteroides id.918)	MR Egger	8.81921	7	0.265898
ebi-a-GCST90016968	oral leukoplakia	Gut microbiota abundance (genus Bacteroides id.918)	Inverse variance weighted	9.61862	8	0.29282
ebi-a-GCST90016969	oral leukoplakia	Gut microbiota abundance (genus Barnesiella id.944)	MR Egger	11.5812	11	0.395934
ebi-a-GCST90016969	oral leukoplakia	Gut microbiota abundance (genus Barnesiella id.944)	Inverse variance weighted	11.6536	12	0.473882
ebi-a-GCST90016970	oral leukoplakia	Gut microbiota abundance (genus Bifidobacterium id.436)	MR Egger	13.3307	10	0.205764
ebi-a-GCST90016970	oral leukoplakia	Gut microbiota abundance (genus Bifidobacterium id.436)	Inverse variance weighted	14.1319	11	0.225782
ebi-a-GCST90016971	oral leukoplakia	Gut microbiota abundance (genus Bilophila id.3170)	MR Egger	12.1418	11	0.353081
ebi-a-GCST90016971	oral leukoplakia	Gut microbiota abundance (genus Bilophila id.3170)	Inverse variance weighted	15.6498	12	0.207809
ebi-a-GCST90016972	oral leukoplakia	Gut microbiota abundance (genus Blautia id.1992)	Inverse variance weighted	1.82835	1	0.176323
ebi-a-GCST90016973	oral leukoplakia	Gut microbiota abundance (genus Butyricicoccus id.2055)	MR Egger	4.25505	6	0.642205
ebi-a-GCST90016973	oral leukoplakia	Gut microbiota abundance (genus Butyricicoccus id.2055)	Inverse variance weighted	4.25746	7	0.749692
ebi-a-GCST90016974	oral leukoplakia	Gut microbiota abundance (genus Butyricimonas id.945)	MR Egger	2.5594	11	0.995363
ebi-a-GCST90016974	oral leukoplakia	Gut microbiota abundance (genus Butyricimonas id.945)	Inverse variance weighted	2.56208	12	0.997925
ebi-a-GCST90016975	oral leukoplakia	Gut microbiota abundance (genus Butyrivibrio id.1993)	MR Egger	5.59495	13	0.959662
ebi-a-GCST90016975	oral leukoplakia	Gut microbiota abundance (genus Butyrivibrio id.1993)	Inverse variance weighted	6.22215	14	0.960578
ebi-a-GCST90016976	oral leukoplakia	Gut microbiota abundance (genus Candidatus Soleaferrea id.11350)	MR Egger	11.8417	8	0.158408
ebi-a-GCST90016976	oral leukoplakia	Gut microbiota abundance (genus Candidatus Soleaferrea id.11350)	Inverse variance weighted	11.9105	9	0.218403
ebi-a-GCST90016977	oral leukoplakia	Gut microbiota abundance (genus Catenibacterium id.2153)	MR Egger	0.775584	2	0.678553
ebi-a-GCST90016977	oral leukoplakia	Gut microbiota abundance (genus Catenibacterium id.2153)	Inverse variance weighted	1.22091	3	0.747994
ebi-a-GCST90016978	oral leukoplakia	Gut microbiota abundance (genus Christensenellaceae R 7group id.11283)	MR Egger	5.72846	7	0.571789
ebi-a-GCST90016978	oral leukoplakia	Gut microbiota abundance (genus Christensenellaceae R 7group id.11283)	Inverse variance weighted	7.80142	8	0.453105
ebi-a-GCST90016979	oral leukoplakia	Gut microbiota abundance (genus Clostridium innocuum group id.14397)	MR Egger	3.80057	6	0.703644
ebi-a-GCST90016979	oral leukoplakia	Gut microbiota abundance (genus Clostridium innocuum group id.14397)	Inverse variance weighted	14.3785	7	0.044844
ebi-a-GCST90016980	oral leukoplakia	Gut microbiota abundance (genus Clostridium sensustricto1 id.1873)	MR Egger	6.74916	5	0.239974
ebi-a-GCST90016980	oral leukoplakia	Gut microbiota abundance (genus Clostridium sensustricto1 id.1873)	Inverse variance weighted	6.76047	6	0.343568
ebi-a-GCST90016981	oral leukoplakia	Gut microbiota abundance (genus Collinsella id.815)	MR Egger	3.47608	7	0.837753
ebi-a-GCST90016981	oral leukoplakia	Gut microbiota abundance (genus Collinsella id.815)	Inverse variance weighted	4.12998	8	0.84521
ebi-a-GCST90016982	oral leukoplakia	Gut microbiota abundance (genus Coprobacter id.949)	MR Egger	6.07707	9	0.732181
ebi-a-GCST90016982	oral leukoplakia	Gut microbiota abundance (genus Coprobacter id.949)	Inverse variance weighted	8.37515	10	0.592243
ebi-a-GCST90016983	oral leukoplakia	Gut microbiota abundance (genus Coprococcus1 id.11301)	MR Egger	13.2605	9	0.151169
ebi-a-GCST90016983	oral leukoplakia	Gut microbiota abundance (genus Coprococcus1 id.11301)	Inverse variance weighted	13.4191	10	0.201174
ebi-a-GCST90016984	oral leukoplakia	Gut microbiota abundance (genus Coprococcus2 id.11302)	MR Egger	2.69674	6	0.845832
ebi-a-GCST90016984	oral leukoplakia	Gut microbiota abundance (genus Coprococcus2 id.11302)	Inverse variance weighted	2.94025	7	0.890474
ebi-a-GCST90016985	oral leukoplakia	Gut microbiota abundance (genus Coprococcus3 id.11303)	MR Egger	2.96707	7	0.888032
ebi-a-GCST90016985	oral leukoplakia	Gut microbiota abundance (genus Coprococcus3 id.11303)	Inverse variance weighted	3.02185	8	0.932979
ebi-a-GCST90016986	oral leukoplakia	Gut microbiota abundance (genus Defluviitaleaceae UCG011 id.11287)	MR Egger	7.92852	7	0.338939
ebi-a-GCST90016986	oral leukoplakia	Gut microbiota abundance (genus Defluviitaleaceae UCG011 id.11287)	Inverse variance weighted	8.1434	8	0.419589
ebi-a-GCST90016987	oral leukoplakia	Gut microbiota abundance (genus Desulfovibrio id.3173)	MR Egger	5.62126	7	0.5846
ebi-a-GCST90016987	oral leukoplakia	Gut microbiota abundance (genus Desulfovibrio id.3173)	Inverse variance weighted	6.00407	8	0.646776
ebi-a-GCST90016988	oral leukoplakia	Gut microbiota abundance (genus Dialister id.2183)	MR Egger	18.0871	9	0.0341765
ebi-a-GCST90016988	oral leukoplakia	Gut microbiota abundance (genus Dialister id.2183)	Inverse variance weighted	18.3243	10	0.0497327
ebi-a-GCST90016989	oral leukoplakia	Gut microbiota abundance (genus Dorea id.1997)	MR Egger	3.61454	8	0.890121
ebi-a-GCST90016989	oral leukoplakia	Gut microbiota abundance (genus Dorea id.1997)	Inverse variance weighted	3.77058	9	0.925853
ebi-a-GCST90016990	oral leukoplakia	Gut microbiota abundance (genus Eggerthella id.819)	MR Egger	14.7228	8	0.0647659
ebi-a-GCST90016990	oral leukoplakia	Gut microbiota abundance (genus Eggerthella id.819)	Inverse variance weighted	14.7357	9	0.0984552
ebi-a-GCST90016991	oral leukoplakia	Gut microbiota abundance (genus Eisenbergiella id.11304)	MR Egger	4.525	9	0.873597
ebi-a-GCST90016991	oral leukoplakia	Gut microbiota abundance (genus Eisenbergiella id.11304)	Inverse variance weighted	5.17305	10	0.879322
ebi-a-GCST90016992	oral leukoplakia	Gut microbiota abundance (genus Enterorhabdus id.820)	MR Egger	3.18535	4	0.527301
ebi-a-GCST90016992	oral leukoplakia	Gut microbiota abundance (genus Enterorhabdus id.820)	Inverse variance weighted	7.10493	5	0.212953
ebi-a-GCST90016993	oral leukoplakia	Gut microbiota abundance (genus Erysipelatoclostridium id.11381)	MR Egger	9.44425	13	0.738625
ebi-a-GCST90016993	oral leukoplakia	Gut microbiota abundance (genus Erysipelatoclostridium id.11381)	Inverse variance weighted	11.0341	14	0.683358
ebi-a-GCST90016995	oral leukoplakia	Gut microbiota abundance (genus Escherichia Shigella id.3504)	MR Egger	4.29052	8	0.830006
ebi-a-GCST90016995	oral leukoplakia	Gut microbiota abundance (genus Escherichia Shigella id.3504)	Inverse variance weighted	6.19814	9	0.719935
ebi-a-GCST90016996	oral leukoplakia	Gut microbiota abundance (genus Eubacterium brachy group id.11296)	MR Egger	6.33963	8	0.609245
ebi-a-GCST90016996	oral leukoplakia	Gut microbiota abundance (genus Eubacterium brachy group id.11296)	Inverse variance weighted	8.20428	9	0.513698
ebi-a-GCST90016997	oral leukoplakia	Gut microbiota abundance (genus Eubacterium coprostanoligenes group id.11375)	MR Egger	12.5532	11	0.32353
ebi-a-GCST90016997	oral leukoplakia	Gut microbiota abundance (genus Eubacterium coprostanoligenes group id.11375)	Inverse variance weighted	13.3469	12	0.344341
ebi-a-GCST90016998	oral leukoplakia	Gut microbiota abundance (genus Eubacterium eligens group id.14372)	MR Egger	3.13583	5	0.679054
ebi-a-GCST90016998	oral leukoplakia	Gut microbiota abundance (genus Eubacterium eligens group id.14372)	Inverse variance weighted	5.31337	6	0.504294
ebi-a-GCST90016999	oral leukoplakia	Gut microbiota abundance (genus Eubacterium fissicatena group id.14373)	MR Egger	5.05191	7	0.653628
ebi-a-GCST90016999	oral leukoplakia	Gut microbiota abundance (genus Eubacterium fissicatena group id.14373)	Inverse variance weighted	7.31995	8	0.502538
ebi-a-GCST90017000	oral leukoplakia	Gut microbiota abundance (genus Eubacterium hallii group id.11338)	MR Egger	16.1381	12	0.184992
ebi-a-GCST90017000	oral leukoplakia	Gut microbiota abundance (genus Eubacterium hallii group id.11338)	Inverse variance weighted	16.2704	13	0.234838
ebi-a-GCST90017001	oral leukoplakia	Gut microbiota abundance (genus Eubacterium nodatum group id.11297)	MR Egger	5.66806	9	0.772625
ebi-a-GCST90017001	oral leukoplakia	Gut microbiota abundance (genus Eubacterium nodatum group id.11297)	Inverse variance weighted	5.69257	10	0.840397
ebi-a-GCST90017002	oral leukoplakia	Gut microbiota abundance (genus Eubacterium oxidoreducens group id.11339)	MR Egger	0.33461	3	0.953393
ebi-a-GCST90017002	oral leukoplakia	Gut microbiota abundance (genus Eubacterium oxidoreducens group id.11339)	Inverse variance weighted	1.01939	4	0.906841
ebi-a-GCST90017003	oral leukoplakia	Gut microbiota abundance (genus Eubacterium rectale group id.14374)	MR Egger	7.55494	6	0.272555
ebi-a-GCST90017003	oral leukoplakia	Gut microbiota abundance (genus Eubacterium rectale group id.14374)	Inverse variance weighted	7.80219	7	0.35036
ebi-a-GCST90017004	oral leukoplakia	Gut microbiota abundance (genus Eubacterium ruminantium group id.11340)	MR Egger	23.1137	16	0.110728
ebi-a-GCST90017004	oral leukoplakia	Gut microbiota abundance (genus Eubacterium ruminantium group id.11340)	Inverse variance weighted	23.7221	17	0.127185
ebi-a-GCST90017005	oral leukoplakia	Gut microbiota abundance (genus Eubacterium ventriosum group id.11341)	MR Egger	18.0473	13	0.155733
ebi-a-GCST90017005	oral leukoplakia	Gut microbiota abundance (genus Eubacterium ventriosum group id.11341)	Inverse variance weighted	18.0682	14	0.203693
ebi-a-GCST90017006	oral leukoplakia	Gut microbiota abundance (genus Eubacterium xylanophilum group id.14375)	MR Egger	5.09568	7	0.648288
ebi-a-GCST90017006	oral leukoplakia	Gut microbiota abundance (genus Eubacterium xylanophilum group id.14375)	Inverse variance weighted	5.40517	8	0.713523
ebi-a-GCST90017007	oral leukoplakia	Gut microbiota abundance (genus Faecalibacterium id.2057)	MR Egger	2.26195	8	0.971909
ebi-a-GCST90017007	oral leukoplakia	Gut microbiota abundance (genus Faecalibacterium id.2057)	Inverse variance weighted	2.48359	9	0.981321
ebi-a-GCST90017008	oral leukoplakia	Gut microbiota abundance (genus Family XIII AD3011 group id.11293)	MR Egger	17.5618	11	0.092321
ebi-a-GCST90017008	oral leukoplakia	Gut microbiota abundance (genus Family XIII AD3011 group id.11293)	Inverse variance weighted	17.8192	12	0.121291
ebi-a-GCST90017009	oral leukoplakia	Gut microbiota abundance (genus Family XIII UCG001 id.11294)	MR Egger	16.7537	6	0.0102325
ebi-a-GCST90017009	oral leukoplakia	Gut microbiota abundance (genus Family XIII UCG001 id.11294)	Inverse variance weighted	16.7639	7	0.0189839
ebi-a-GCST90017010	oral leukoplakia	Gut microbiota abundance (genus Flavonifractor id.2059)	MR Egger	3.50528	3	0.320078
ebi-a-GCST90017010	oral leukoplakia	Gut microbiota abundance (genus Flavonifractor id.2059)	Inverse variance weighted	6.12411	4	0.19007
ebi-a-GCST90017011	oral leukoplakia	Gut microbiota abundance (genus Fusicatenibacter id.11305)	MR Egger	14.3898	16	0.569699
ebi-a-GCST90017011	oral leukoplakia	Gut microbiota abundance (genus Fusicatenibacter id.11305)	Inverse variance weighted	15.3419	17	0.57087
ebi-a-GCST90017012	oral leukoplakia	Gut microbiota abundance (genus Gordonibacter id.821)	MR Egger	7.05341	9	0.631559
ebi-a-GCST90017012	oral leukoplakia	Gut microbiota abundance (genus Gordonibacter id.821)	Inverse variance weighted	8.11911	10	0.617204
ebi-a-GCST90017013	oral leukoplakia	Gut microbiota abundance (genus Haemophilus id.3698)	MR Egger	6.99179	7	0.429735
ebi-a-GCST90017013	oral leukoplakia	Gut microbiota abundance (genus Haemophilus id.3698)	Inverse variance weighted	7.83062	8	0.450188
ebi-a-GCST90017014	oral leukoplakia	Gut microbiota abundance (genus Holdemanella id.11393)	MR Egger	13.3315	9	0.148173
ebi-a-GCST90017014	oral leukoplakia	Gut microbiota abundance (genus Holdemanella id.11393)	Inverse variance weighted	13.37	10	0.203714
ebi-a-GCST90017015	oral leukoplakia	Gut microbiota abundance (genus Holdemania id.2157)	MR Egger	16.9882	13	0.199846
ebi-a-GCST90017015	oral leukoplakia	Gut microbiota abundance (genus Holdemania id.2157)	Inverse variance weighted	18.4852	14	0.185567
ebi-a-GCST90017016	oral leukoplakia	Gut microbiota abundance (genus Howardella id.2000)	MR Egger	4.45729	8	0.81369
ebi-a-GCST90017016	oral leukoplakia	Gut microbiota abundance (genus Howardella id.2000)	Inverse variance weighted	4.47809	9	0.87723
ebi-a-GCST90017017	oral leukoplakia	Gut microbiota abundance (genus Hungatella id.11306)	MR Egger	1.74307	3	0.6274
ebi-a-GCST90017017	oral leukoplakia	Gut microbiota abundance (genus Hungatella id.11306)	Inverse variance weighted	1.7917	4	0.774001
ebi-a-GCST90017018	oral leukoplakia	Gut microbiota abundance (genus Intestinibacter id.11345)	MR Egger	10.6358	13	0.641301
ebi-a-GCST90017018	oral leukoplakia	Gut microbiota abundance (genus Intestinibacter id.11345)	Inverse variance weighted	13.4562	14	0.490958
ebi-a-GCST90017019	oral leukoplakia	Gut microbiota abundance (genus Intestinimonas id.2062)	MR Egger	20.7161	14	0.109133
ebi-a-GCST90017019	oral leukoplakia	Gut microbiota abundance (genus Intestinimonas id.2062)	Inverse variance weighted	21.003	15	0.136734
ebi-a-GCST90017020	oral leukoplakia	Gut microbiota abundance (genus Lachnoclostridium id.11308)	MR Egger	9.91835	11	0.537747
ebi-a-GCST90017020	oral leukoplakia	Gut microbiota abundance (genus Lachnoclostridium id.11308)	Inverse variance weighted	10.3241	12	0.58755
ebi-a-GCST90017021	oral leukoplakia	Gut microbiota abundance (genus Lachnospiraceae FCS020 group id.11314)	MR Egger	13.0055	10	0.223365
ebi-a-GCST90017021	oral leukoplakia	Gut microbiota abundance (genus Lachnospiraceae FCS020 group id.11314)	Inverse variance weighted	13.4406	11	0.265508
ebi-a-GCST90017022	oral leukoplakia	Gut microbiota abundance (genus Lachnospiraceae NC2004 group id.11316)	MR Egger	6.21535	7	0.514841
ebi-a-GCST90017022	oral leukoplakia	Gut microbiota abundance (genus Lachnospiraceae NC2004 group id.11316)	Inverse variance weighted	11.4504	8	0.177461
ebi-a-GCST90017023	oral leukoplakia	Gut microbiota abundance (genus Lachnospiraceae ND3007 group id.11317)	MR Egger	0.472474	1	0.491851
ebi-a-GCST90017023	oral leukoplakia	Gut microbiota abundance (genus Lachnospiraceae ND3007 group id.11317)	Inverse variance weighted	0.619335	2	0.733691
ebi-a-GCST90017024	oral leukoplakia	Gut microbiota abundance (genus Lachnospiraceae NK4A136 group id.11319)	MR Egger	11.1095	13	0.601648
ebi-a-GCST90017024	oral leukoplakia	Gut microbiota abundance (genus Lachnospiraceae NK4A136 group id.11319)	Inverse variance weighted	11.1431	14	0.674759
ebi-a-GCST90017025	oral leukoplakia	Gut microbiota abundance (genus Lachnospiraceae UCG001 id.11321)	MR Egger	9.53509	11	0.572625
ebi-a-GCST90017025	oral leukoplakia	Gut microbiota abundance (genus Lachnospiraceae UCG001 id.11321)	Inverse variance weighted	13.9496	12	0.303938
ebi-a-GCST90017026	oral leukoplakia	Gut microbiota abundance (genus Lachnospiraceae UCG004 id.11324)	MR Egger	6.09614	10	0.807122
ebi-a-GCST90017026	oral leukoplakia	Gut microbiota abundance (genus Lachnospiraceae UCG004 id.11324)	Inverse variance weighted	6.54289	11	0.834802
ebi-a-GCST90017027	oral leukoplakia	Gut microbiota abundance (genus Lachnospiraceae UCG008 id.11328)	MR Egger	11.3944	8	0.180339
ebi-a-GCST90017027	oral leukoplakia	Gut microbiota abundance (genus Lachnospiraceae UCG008 id.11328)	Inverse variance weighted	11.3952	9	0.24959
ebi-a-GCST90017028	oral leukoplakia	Gut microbiota abundance (genus Lachnospiraceae UCG010 id.11330)	MR Egger	1.34254	8	0.995024
ebi-a-GCST90017028	oral leukoplakia	Gut microbiota abundance (genus Lachnospiraceae UCG010 id.11330)	Inverse variance weighted	1.70535	9	0.995317
ebi-a-GCST90017030	oral leukoplakia	Gut microbiota abundance (genus Lactobacillus id.1837)	MR Egger	4.54999	6	0.60268
ebi-a-GCST90017030	oral leukoplakia	Gut microbiota abundance (genus Lactobacillus id.1837)	Inverse variance weighted	4.58993	7	0.709863
ebi-a-GCST90017031	oral leukoplakia	Gut microbiota abundance (genus Lactococcus id.1851)	MR Egger	5.02716	7	0.656649
ebi-a-GCST90017031	oral leukoplakia	Gut microbiota abundance (genus Lactococcus id.1851)	Inverse variance weighted	5.10976	8	0.745783
ebi-a-GCST90017032	oral leukoplakia	Gut microbiota abundance (genus Marvinbryantia id.2005)	MR Egger	1.7814	8	0.986996
ebi-a-GCST90017032	oral leukoplakia	Gut microbiota abundance (genus Marvinbryantia id.2005)	Inverse variance weighted	4.39543	9	0.883515
ebi-a-GCST90017033	oral leukoplakia	Gut microbiota abundance (genus Methanobrevibacter id.123)	MR Egger	3.3294	4	0.504288
ebi-a-GCST90017033	oral leukoplakia	Gut microbiota abundance (genus Methanobrevibacter id.123)	Inverse variance weighted	3.7365	5	0.587942
ebi-a-GCST90017034	oral leukoplakia	Gut microbiota abundance (genus Odoribacter id.952)	MR Egger	2.49577	5	0.777132
ebi-a-GCST90017034	oral leukoplakia	Gut microbiota abundance (genus Odoribacter id.952)	Inverse variance weighted	2.51184	6	0.867141
ebi-a-GCST90017035	oral leukoplakia	Gut microbiota abundance (genus Olsenella id.822)	MR Egger	8.6587	9	0.469356
ebi-a-GCST90017035	oral leukoplakia	Gut microbiota abundance (genus Olsenella id.822)	Inverse variance weighted	8.68161	10	0.562563
ebi-a-GCST90017036	oral leukoplakia	Gut microbiota abundance (genus Oscillibacter id.2063)	MR Egger	16.5054	11	0.123381
ebi-a-GCST90017036	oral leukoplakia	Gut microbiota abundance (genus Oscillibacter id.2063)	Inverse variance weighted	17.2175	12	0.141598
ebi-a-GCST90017037	oral leukoplakia	Gut microbiota abundance (genus Oscillospira id.2064)	MR Egger	1.82185	6	0.935332
ebi-a-GCST90017037	oral leukoplakia	Gut microbiota abundance (genus Oscillospira id.2064)	Inverse variance weighted	2.87472	7	0.896345
ebi-a-GCST90017038	oral leukoplakia	Gut microbiota abundance (genus Oxalobacter id.2978)	MR Egger	9.44207	9	0.397507
ebi-a-GCST90017038	oral leukoplakia	Gut microbiota abundance (genus Oxalobacter id.2978)	Inverse variance weighted	10.2248	10	0.420995
ebi-a-GCST90017039	oral leukoplakia	Gut microbiota abundance (genus Parabacteroides id.954)	MR Egger	1.82371	3	0.60979
ebi-a-GCST90017039	oral leukoplakia	Gut microbiota abundance (genus Parabacteroides id.954)	Inverse variance weighted	2.8012	4	0.591626
ebi-a-GCST90017040	oral leukoplakia	Gut microbiota abundance (genus Paraprevotella id.962)	MR Egger	13.037	11	0.290915
ebi-a-GCST90017040	oral leukoplakia	Gut microbiota abundance (genus Paraprevotella id.962)	Inverse variance weighted	13.0888	12	0.362616
ebi-a-GCST90017041	oral leukoplakia	Gut microbiota abundance (genus Parasutterella id.2892)	MR Egger	15.7056	12	0.205095
ebi-a-GCST90017041	oral leukoplakia	Gut microbiota abundance (genus Parasutterella id.2892)	Inverse variance weighted	16.5655	13	0.219934
ebi-a-GCST90017042	oral leukoplakia	Gut microbiota abundance (genus Peptococcus id.2037)	MR Egger	5.02343	10	0.889607
ebi-a-GCST90017042	oral leukoplakia	Gut microbiota abundance (genus Peptococcus id.2037)	Inverse variance weighted	5.04257	11	0.929087
ebi-a-GCST90017043	oral leukoplakia	Gut microbiota abundance (genus Phascolarctobacterium id.2168)	MR Egger	1.79557	6	0.937508
ebi-a-GCST90017043	oral leukoplakia	Gut microbiota abundance (genus Phascolarctobacterium id.2168)	Inverse variance weighted	1.89657	7	0.965342
ebi-a-GCST90017044	oral leukoplakia	Gut microbiota abundance (genus Prevotella7 id.11182)	MR Egger	16.4134	9	0.0587353
ebi-a-GCST90017044	oral leukoplakia	Gut microbiota abundance (genus Prevotella7 id.11182)	Inverse variance weighted	16.4149	10	0.0883561
ebi-a-GCST90017045	oral leukoplakia	Gut microbiota abundance (genus Prevotella9 id.11183)	MR Egger	19.8156	13	0.0999037
ebi-a-GCST90017045	oral leukoplakia	Gut microbiota abundance (genus Prevotella9 id.11183)	Inverse variance weighted	22.7588	14	0.0643091
ebi-a-GCST90017046	oral leukoplakia	Gut microbiota abundance (genus Rikenellaceae RC9 gut group id.11191)	MR Egger	4.13974	9	0.901976
ebi-a-GCST90017046	oral leukoplakia	Gut microbiota abundance (genus Rikenellaceae RC9 gut group id.11191)	Inverse variance weighted	4.79113	10	0.904687
ebi-a-GCST90017047	oral leukoplakia	Gut microbiota abundance (genus Romboutsia id.11347)	MR Egger	6.82744	11	0.81288
ebi-a-GCST90017047	oral leukoplakia	Gut microbiota abundance (genus Romboutsia id.11347)	Inverse variance weighted	6.90005	12	0.864148
ebi-a-GCST90017048	oral leukoplakia	Gut microbiota abundance (genus Roseburia id.2012)	MR Egger	16.1236	11	0.136603
ebi-a-GCST90017048	oral leukoplakia	Gut microbiota abundance (genus Roseburia id.2012)	Inverse variance weighted	16.1623	12	0.183916
ebi-a-GCST90017049	oral leukoplakia	Gut microbiota abundance (genus Ruminiclostridium5 id.11355)	MR Egger	6.02099	9	0.737815
ebi-a-GCST90017049	oral leukoplakia	Gut microbiota abundance (genus Ruminiclostridium5 id.11355)	Inverse variance weighted	6.08027	10	0.808474
ebi-a-GCST90017050	oral leukoplakia	Gut microbiota abundance (genus Ruminiclostridium6 id.11356)	MR Egger	25.8651	14	0.026928
ebi-a-GCST90017050	oral leukoplakia	Gut microbiota abundance (genus Ruminiclostridium6 id.11356)	Inverse variance weighted	36.3438	15	0.00157661
ebi-a-GCST90017051	oral leukoplakia	Gut microbiota abundance (genus Ruminiclostridium9 id.11357)	MR Egger	3.76297	7	0.806639
ebi-a-GCST90017051	oral leukoplakia	Gut microbiota abundance (genus Ruminiclostridium9 id.11357)	Inverse variance weighted	4.00051	8	0.857077
ebi-a-GCST90017052	oral leukoplakia	Gut microbiota abundance (genus Ruminococcaceae NK4A214 group id.11358)	MR Egger	6.01428	11	0.87241
ebi-a-GCST90017052	oral leukoplakia	Gut microbiota abundance (genus Ruminococcaceae NK4A214 group id.11358)	Inverse variance weighted	6.20483	12	0.905407
ebi-a-GCST90017053	oral leukoplakia	Gut microbiota abundance (genus Ruminococcaceae UCG002 id.11360)	MR Egger	16.1996	19	0.643919
ebi-a-GCST90017053	oral leukoplakia	Gut microbiota abundance (genus Ruminococcaceae UCG002 id.11360)	Inverse variance weighted	16.2712	20	0.699664
ebi-a-GCST90017054	oral leukoplakia	Gut microbiota abundance (genus Ruminococcaceae UCG003 id.11361)	MR Egger	24.2414	10	0.00698468
ebi-a-GCST90017054	oral leukoplakia	Gut microbiota abundance (genus Ruminococcaceae UCG003 id.11361)	Inverse variance weighted	24.6744	11	0.0101711
ebi-a-GCST90017055	oral leukoplakia	Gut microbiota abundance (genus Ruminococcaceae UCG004 id.11362)	MR Egger	10.597	9	0.304348
ebi-a-GCST90017055	oral leukoplakia	Gut microbiota abundance (genus Ruminococcaceae UCG004 id.11362)	Inverse variance weighted	13.6878	10	0.187716
ebi-a-GCST90017056	oral leukoplakia	Gut microbiota abundance (genus Ruminococcaceae UCG005 id.11363)	MR Egger	13.128	12	0.359803
ebi-a-GCST90017056	oral leukoplakia	Gut microbiota abundance (genus Ruminococcaceae UCG005 id.11363)	Inverse variance weighted	13.6941	13	0.395736
ebi-a-GCST90017057	oral leukoplakia	Gut microbiota abundance (genus Ruminococcaceae UCG009 id.11366)	MR Egger	8.33353	9	0.500915
ebi-a-GCST90017057	oral leukoplakia	Gut microbiota abundance (genus Ruminococcaceae UCG009 id.11366)	Inverse variance weighted	8.33392	10	0.596256
ebi-a-GCST90017058	oral leukoplakia	Gut microbiota abundance (genus Ruminococcaceae UCG010 id.11367)	MR Egger	11.5782	4	0.0207793
ebi-a-GCST90017058	oral leukoplakia	Gut microbiota abundance (genus Ruminococcaceae UCG010 id.11367)	Inverse variance weighted	12.1867	5	0.0323172
ebi-a-GCST90017059	oral leukoplakia	Gut microbiota abundance (genus Ruminococcaceae UCG011 id.11368)	MR Egger	12.1493	6	0.0587195
ebi-a-GCST90017059	oral leukoplakia	Gut microbiota abundance (genus Ruminococcaceae UCG011 id.11368)	Inverse variance weighted	13.2624	7	0.0659663
ebi-a-GCST90017060	oral leukoplakia	Gut microbiota abundance (genus Ruminococcaceae UCG013 id.11370)	MR Egger	14.5878	9	0.102899
ebi-a-GCST90017060	oral leukoplakia	Gut microbiota abundance (genus Ruminococcaceae UCG013 id.11370)	Inverse variance weighted	16.6669	10	0.0820663
ebi-a-GCST90017061	oral leukoplakia	Gut microbiota abundance (genus Ruminococcaceae UCG014 id.11371)	MR Egger	18.7404	9	0.0274928
ebi-a-GCST90017061	oral leukoplakia	Gut microbiota abundance (genus Ruminococcaceae UCG014 id.11371)	Inverse variance weighted	19.0371	10	0.0397934
ebi-a-GCST90017062	oral leukoplakia	Gut microbiota abundance (genus Ruminococcus1 id.11373)	MR Egger	9.28956	8	0.318461
ebi-a-GCST90017062	oral leukoplakia	Gut microbiota abundance (genus Ruminococcus1 id.11373)	Inverse variance weighted	9.29765	9	0.410265
ebi-a-GCST90017063	oral leukoplakia	Gut microbiota abundance (genus Ruminococcus2 id.11374)	MR Egger	16.5313	13	0.221627
ebi-a-GCST90017063	oral leukoplakia	Gut microbiota abundance (genus Ruminococcus2 id.11374)	Inverse variance weighted	16.8904	14	0.262065
ebi-a-GCST90017064	oral leukoplakia	Gut microbiota abundance (genus Ruminococcus gauvreauii group id.11342)	MR Egger	19.738	10	0.0318302
ebi-a-GCST90017064	oral leukoplakia	Gut microbiota abundance (genus Ruminococcus gauvreauii group id.11342)	Inverse variance weighted	20.9072	11	0.0343453
ebi-a-GCST90017065	oral leukoplakia	Gut microbiota abundance (genus Ruminococcus gnavus group id.14376)	MR Egger	4.23829	9	0.895041
ebi-a-GCST90017065	oral leukoplakia	Gut microbiota abundance (genus Ruminococcus gnavus group id.14376)	Inverse variance weighted	7.72426	10	0.65575
ebi-a-GCST90017066	oral leukoplakia	Gut microbiota abundance (genus Ruminococcus torques group id.14377)	MR Egger	18.3215	7	0.0106006
ebi-a-GCST90017066	oral leukoplakia	Gut microbiota abundance (genus Ruminococcus torques group id.14377)	Inverse variance weighted	18.569	8	0.0173429
ebi-a-GCST90017067	oral leukoplakia	Gut microbiota abundance (genus Sellimonas id.14369)	MR Egger	5.69138	7	0.576212
ebi-a-GCST90017067	oral leukoplakia	Gut microbiota abundance (genus Sellimonas id.14369)	Inverse variance weighted	5.74627	8	0.675629
ebi-a-GCST90017068	oral leukoplakia	Gut microbiota abundance (genus Senegalimassilia id.11160)	MR Egger	0.371066	3	0.946153
ebi-a-GCST90017068	oral leukoplakia	Gut microbiota abundance (genus Senegalimassilia id.11160)	Inverse variance weighted	1.27665	4	0.865325
ebi-a-GCST90017069	oral leukoplakia	Gut microbiota abundance (genus Slackia id.825)	MR Egger	5.31162	4	0.256791
ebi-a-GCST90017069	oral leukoplakia	Gut microbiota abundance (genus Slackia id.825)	Inverse variance weighted	5.32654	5	0.377342
ebi-a-GCST90017070	oral leukoplakia	Gut microbiota abundance (genus Streptococcus id.1853)	MR Egger	9.74602	13	0.714559
ebi-a-GCST90017070	oral leukoplakia	Gut microbiota abundance (genus Streptococcus id.1853)	Inverse variance weighted	10.89	14	0.694653
ebi-a-GCST90017071	oral leukoplakia	Gut microbiota abundance (genus Subdoligranulum id.2070)	MR Egger	7.65851	9	0.568893
ebi-a-GCST90017071	oral leukoplakia	Gut microbiota abundance (genus Subdoligranulum id.2070)	Inverse variance weighted	7.68259	10	0.659809
ebi-a-GCST90017072	oral leukoplakia	Gut microbiota abundance (genus Sutterella id.2896)	MR Egger	12.1515	10	0.275042
ebi-a-GCST90017072	oral leukoplakia	Gut microbiota abundance (genus Sutterella id.2896)	Inverse variance weighted	12.5263	11	0.325408
ebi-a-GCST90017073	oral leukoplakia	Gut microbiota abundance (genus Terrisporobacter id.11348)	MR Egger	7.22872	3	0.0649543
ebi-a-GCST90017073	oral leukoplakia	Gut microbiota abundance (genus Terrisporobacter id.11348)	Inverse variance weighted	7.61532	4	0.106731
ebi-a-GCST90017074	oral leukoplakia	Gut microbiota abundance (genus Turicibacter id.2162)	MR Egger	9.56969	8	0.296535
ebi-a-GCST90017074	oral leukoplakia	Gut microbiota abundance (genus Turicibacter id.2162)	Inverse variance weighted	9.60888	9	0.383066
ebi-a-GCST90017075	oral leukoplakia	Gut microbiota abundance (genus Tyzzerella3 id.11335)	MR Egger	2.07305	11	0.998222
ebi-a-GCST90017075	oral leukoplakia	Gut microbiota abundance (genus Tyzzerella3 id.11335)	Inverse variance weighted	5.90104	12	0.920988
ebi-a-GCST90017088	oral leukoplakia	Gut microbiota abundance (genus Veillonella id.2198)	MR Egger	4.89704	4	0.298026
ebi-a-GCST90017088	oral leukoplakia	Gut microbiota abundance (genus Veillonella id.2198)	Inverse variance weighted	4.91354	5	0.426522
ebi-a-GCST90017089	oral leukoplakia	Gut microbiota abundance (genus Victivallis id.2256)	MR Egger	10.6093	8	0.224834
ebi-a-GCST90017089	oral leukoplakia	Gut microbiota abundance (genus Victivallis id.2256)	Inverse variance weighted	11.0986	9	0.269011
ebi-a-GCST90017090	oral leukoplakia	Gut microbiota abundance (order Actinomycetales id.420)	MR Egger	2.61165	2	0.270949
ebi-a-GCST90017090	oral leukoplakia	Gut microbiota abundance (order Actinomycetales id.420)	Inverse variance weighted	4.62692	3	0.201245
ebi-a-GCST90017091	oral leukoplakia	Gut microbiota abundance (order Bacillales id.1674)	MR Egger	8.61498	6	0.196417
ebi-a-GCST90017091	oral leukoplakia	Gut microbiota abundance (order Bacillales id.1674)	Inverse variance weighted	11.8982	7	0.103957
ebi-a-GCST90017092	oral leukoplakia	Gut microbiota abundance (order Bacteroidales id.913)	MR Egger	3.26107	11	0.986806
ebi-a-GCST90017092	oral leukoplakia	Gut microbiota abundance (order Bacteroidales id.913)	Inverse variance weighted	5.02841	12	0.957023
ebi-a-GCST90017093	oral leukoplakia	Gut microbiota abundance (order Bifidobacteriales id.432)	MR Egger	12.4218	9	0.190561
ebi-a-GCST90017093	oral leukoplakia	Gut microbiota abundance (order Bifidobacteriales id.432)	Inverse variance weighted	13.0901	10	0.218678
ebi-a-GCST90017094	oral leukoplakia	Gut microbiota abundance (order Burkholderiales id.2874)	MR Egger	13.0527	8	0.110048
ebi-a-GCST90017094	oral leukoplakia	Gut microbiota abundance (order Burkholderiales id.2874)	Inverse variance weighted	15.0432	9	0.0897556
ebi-a-GCST90017095	oral leukoplakia	Gut microbiota abundance (order Clostridiales id.1863)	MR Egger	6.92268	11	0.80531
ebi-a-GCST90017095	oral leukoplakia	Gut microbiota abundance (order Clostridiales id.1863)	Inverse variance weighted	7.07308	12	0.852747
ebi-a-GCST90017096	oral leukoplakia	Gut microbiota abundance (order Coriobacteriales id.810)	MR Egger	21.5071	12	0.0434298
ebi-a-GCST90017096	oral leukoplakia	Gut microbiota abundance (order Coriobacteriales id.810)	Inverse variance weighted	21.9042	13	0.0568639
ebi-a-GCST90017097	oral leukoplakia	Gut microbiota abundance (order Desulfovibrionales id.3156)	MR Egger	9.86927	10	0.452037
ebi-a-GCST90017097	oral leukoplakia	Gut microbiota abundance (order Desulfovibrionales id.3156)	Inverse variance weighted	10.8975	11	0.451889
ebi-a-GCST90017098	oral leukoplakia	Gut microbiota abundance (order Enterobacteriales id.3468)	MR Egger	7.26525	5	0.201649
ebi-a-GCST90017098	oral leukoplakia	Gut microbiota abundance (order Enterobacteriales id.3468)	Inverse variance weighted	7.51164	6	0.276107
ebi-a-GCST90017099	oral leukoplakia	Gut microbiota abundance (order Erysipelotrichales id.2148)	MR Egger	11.3989	11	0.410474
ebi-a-GCST90017099	oral leukoplakia	Gut microbiota abundance (order Erysipelotrichales id.2148)	Inverse variance weighted	11.5152	12	0.485355
ebi-a-GCST90017100	oral leukoplakia	Gut microbiota abundance (order Gastranaerophilales id.1591)	MR Egger	9.03915	7	0.249858
ebi-a-GCST90017100	oral leukoplakia	Gut microbiota abundance (order Gastranaerophilales id.1591)	Inverse variance weighted	9.09459	8	0.33438
ebi-a-GCST90017101	oral leukoplakia	Gut microbiota abundance (order Lactobacillales id.1800)	MR Egger	22.3249	13	0.0505271
ebi-a-GCST90017101	oral leukoplakia	Gut microbiota abundance (order Lactobacillales id.1800)	Inverse variance weighted	23.579	14	0.0514774
ebi-a-GCST90017102	oral leukoplakia	Gut microbiota abundance (order Methanobacteriales id.120)	MR Egger	3.49196	8	0.899813
ebi-a-GCST90017102	oral leukoplakia	Gut microbiota abundance (order Methanobacteriales id.120)	Inverse variance weighted	3.55156	9	0.938379
ebi-a-GCST90017103	oral leukoplakia	Gut microbiota abundance (order Mollicutes RF9 id.11579)	MR Egger	16.6522	11	0.118592
ebi-a-GCST90017103	oral leukoplakia	Gut microbiota abundance (order Mollicutes RF9 id.11579)	Inverse variance weighted	17.3312	12	0.137557
ebi-a-GCST90017104	oral leukoplakia	Gut microbiota abundance (order NB1n id.3953)	MR Egger	12.1493	10	0.275189
ebi-a-GCST90017104	oral leukoplakia	Gut microbiota abundance (order NB1n id.3953)	Inverse variance weighted	12.2848	11	0.342622
ebi-a-GCST90017105	oral leukoplakia	Gut microbiota abundance (order Pasteurellales id.3688)	MR Egger	9.12061	12	0.692596
ebi-a-GCST90017105	oral leukoplakia	Gut microbiota abundance (order Pasteurellales id.3688)	Inverse variance weighted	9.72492	13	0.716259
ebi-a-GCST90017106	oral leukoplakia	Gut microbiota abundance (order Rhodospirillales id.2667)	MR Egger	16.7154	12	0.160619
ebi-a-GCST90017106	oral leukoplakia	Gut microbiota abundance (order Rhodospirillales id.2667)	Inverse variance weighted	16.7938	13	0.208905
ebi-a-GCST90017107	oral leukoplakia	Gut microbiota abundance (order Selenomonadales id.2165)	MR Egger	9.69257	10	0.467866
ebi-a-GCST90017107	oral leukoplakia	Gut microbiota abundance (order Selenomonadales id.2165)	Inverse variance weighted	10.3771	11	0.496821
ebi-a-GCST90017108	oral leukoplakia	Gut microbiota abundance (order Verrucomicrobiales id.4030)	MR Egger	9.90748	9	0.358027
ebi-a-GCST90017108	oral leukoplakia	Gut microbiota abundance (order Verrucomicrobiales id.4030)	Inverse variance weighted	10.6108	10	0.388635
ebi-a-GCST90017109	oral leukoplakia	Gut microbiota abundance (order Victivallales id.2254)	MR Egger	1.6158	6	0.951435
ebi-a-GCST90017109	oral leukoplakia	Gut microbiota abundance (order Victivallales id.2254)	Inverse variance weighted	1.7785	7	0.971077
ebi-a-GCST90017110	oral leukoplakia	Gut microbiota abundance (phylum Actinobacteria id.400)	MR Egger	17.6442	13	0.171503
ebi-a-GCST90017110	oral leukoplakia	Gut microbiota abundance (phylum Actinobacteria id.400)	Inverse variance weighted	17.647	14	0.223334
ebi-a-GCST90017111	oral leukoplakia	Gut microbiota abundance (phylum Bacteroidetes id.905)	MR Egger	2.40974	8	0.965807
ebi-a-GCST90017111	oral leukoplakia	Gut microbiota abundance (phylum Bacteroidetes id.905)	Inverse variance weighted	4.04464	9	0.90845
ebi-a-GCST90017112	oral leukoplakia	Gut microbiota abundance (phylum Cyanobacteria id.1500)	MR Egger	5.60167	6	0.469254
ebi-a-GCST90017112	oral leukoplakia	Gut microbiota abundance (phylum Cyanobacteria id.1500)	Inverse variance weighted	5.70498	7	0.574588
ebi-a-GCST90017113	oral leukoplakia	Gut microbiota abundance (phylum Euryarchaeota id.55)	MR Egger	5.05607	10	0.887401
ebi-a-GCST90017113	oral leukoplakia	Gut microbiota abundance (phylum Euryarchaeota id.55)	Inverse variance weighted	5.33031	11	0.914121
ebi-a-GCST90017114	oral leukoplakia	Gut microbiota abundance (phylum Firmicutes id.1672)	MR Egger	8.81216	14	0.842892
ebi-a-GCST90017114	oral leukoplakia	Gut microbiota abundance (phylum Firmicutes id.1672)	Inverse variance weighted	10.2047	15	0.806672
ebi-a-GCST90017115	oral leukoplakia	Gut microbiota abundance (phylum Lentisphaerae id.2238)	MR Egger	1.66309	7	0.976121
ebi-a-GCST90017115	oral leukoplakia	Gut microbiota abundance (phylum Lentisphaerae id.2238)	Inverse variance weighted	1.79369	8	0.986697
ebi-a-GCST90017116	oral leukoplakia	Gut microbiota abundance (phylum Proteobacteria id.2375)	MR Egger	5.5622	10	0.850608
ebi-a-GCST90017116	oral leukoplakia	Gut microbiota abundance (phylum Proteobacteria id.2375)	Inverse variance weighted	6.23601	11	0.857162
ebi-a-GCST90017117	oral leukoplakia	Gut microbiota abundance (phylum Tenericutes id.3919)	MR Egger	13.9822	10	0.173806
ebi-a-GCST90017117	oral leukoplakia	Gut microbiota abundance (phylum Tenericutes id.3919)	Inverse variance weighted	14.7381	11	0.194804
ebi-a-GCST90017118	oral leukoplakia	Gut microbiota abundance (phylum Verrucomicrobia id.3982)	MR Egger	10.8177	10	0.371898
ebi-a-GCST90017118	oral leukoplakia	Gut microbiota abundance (phylum Verrucomicrobia id.3982)	Inverse variance weighted	11.6801	11	0.388161

## Sheet: Table S5
Table S5 Casual effects of reverse MR analysis between identified Gut microbiota traits and oral leukoplakia
id.outcome	outcome	exposure	method	nsnp	b	se	pval
ebi-a-GCST90016908	Gut microbiota abundance (class Actinobacteria id.419) || id:ebi-a-GCST90016908	oral leukoplakia	MR Egger	10	-0.0315355	0.0947162	0.747731
ebi-a-GCST90016908	Gut microbiota abundance (class Actinobacteria id.419) || id:ebi-a-GCST90016908	oral leukoplakia	Weighted median	10	0.00148788	0.0278032	0.957322
ebi-a-GCST90016908	Gut microbiota abundance (class Actinobacteria id.419) || id:ebi-a-GCST90016908	oral leukoplakia	Inverse variance weighted	10	0.00324684	0.0218045	0.881627
ebi-a-GCST90016908	Gut microbiota abundance (class Actinobacteria id.419) || id:ebi-a-GCST90016908	oral leukoplakia	Simple mode	10	0.00190164	0.0429875	0.965681
ebi-a-GCST90016908	Gut microbiota abundance (class Actinobacteria id.419) || id:ebi-a-GCST90016908	oral leukoplakia	Weighted mode	10	0.00343199	0.0440629	0.939621
ebi-a-GCST90016909	Gut microbiota abundance (class Alphaproteobacteria id.2379) || id:ebi-a-GCST90016909	oral leukoplakia	MR Egger	10	-0.0788609	0.150936	0.615493
ebi-a-GCST90016909	Gut microbiota abundance (class Alphaproteobacteria id.2379) || id:ebi-a-GCST90016909	oral leukoplakia	Weighted median	10	-0.0101162	0.0409751	0.804996
ebi-a-GCST90016909	Gut microbiota abundance (class Alphaproteobacteria id.2379) || id:ebi-a-GCST90016909	oral leukoplakia	Inverse variance weighted	10	-0.0224272	0.0335187	0.503436
ebi-a-GCST90016909	Gut microbiota abundance (class Alphaproteobacteria id.2379) || id:ebi-a-GCST90016909	oral leukoplakia	Simple mode	10	0.0127499	0.0640537	0.846648
ebi-a-GCST90016909	Gut microbiota abundance (class Alphaproteobacteria id.2379) || id:ebi-a-GCST90016909	oral leukoplakia	Weighted mode	10	0.000475507	0.0603353	0.993884
ebi-a-GCST90016910	Gut microbiota abundance (class Bacilli id.1673) || id:ebi-a-GCST90016910	oral leukoplakia	MR Egger	10	0.165808	0.109539	0.168563
ebi-a-GCST90016910	Gut microbiota abundance (class Bacilli id.1673) || id:ebi-a-GCST90016910	oral leukoplakia	Weighted median	10	0.0599403	0.0308115	0.0517287
ebi-a-GCST90016910	Gut microbiota abundance (class Bacilli id.1673) || id:ebi-a-GCST90016910	oral leukoplakia	Inverse variance weighted	10	0.041091	0.0259411	0.113191
ebi-a-GCST90016910	Gut microbiota abundance (class Bacilli id.1673) || id:ebi-a-GCST90016910	oral leukoplakia	Simple mode	10	0.0804467	0.0441384	0.101683
ebi-a-GCST90016910	Gut microbiota abundance (class Bacilli id.1673) || id:ebi-a-GCST90016910	oral leukoplakia	Weighted mode	10	0.0804467	0.0384621	0.0660138
ebi-a-GCST90016911	Gut microbiota abundance (class Bacteroidia id.912) || id:ebi-a-GCST90016911	oral leukoplakia	MR Egger	10	-0.110583	0.0888241	0.248374
ebi-a-GCST90016911	Gut microbiota abundance (class Bacteroidia id.912) || id:ebi-a-GCST90016911	oral leukoplakia	Weighted median	10	-0.0186286	0.0268786	0.488271
ebi-a-GCST90016911	Gut microbiota abundance (class Bacteroidia id.912) || id:ebi-a-GCST90016911	oral leukoplakia	Inverse variance weighted	10	-0.0267643	0.0205932	0.193715
ebi-a-GCST90016911	Gut microbiota abundance (class Bacteroidia id.912) || id:ebi-a-GCST90016911	oral leukoplakia	Simple mode	10	0.0106447	0.0468788	0.825444
ebi-a-GCST90016911	Gut microbiota abundance (class Bacteroidia id.912) || id:ebi-a-GCST90016911	oral leukoplakia	Weighted mode	10	0.013661	0.0480346	0.78254
ebi-a-GCST90016912	Gut microbiota abundance (class Betaproteobacteria id.2867) || id:ebi-a-GCST90016912	oral leukoplakia	MR Egger	10	-0.00605018	0.0950066	0.950786
ebi-a-GCST90016912	Gut microbiota abundance (class Betaproteobacteria id.2867) || id:ebi-a-GCST90016912	oral leukoplakia	Weighted median	10	-0.0234964	0.0292039	0.421071
ebi-a-GCST90016912	Gut microbiota abundance (class Betaproteobacteria id.2867) || id:ebi-a-GCST90016912	oral leukoplakia	Inverse variance weighted	10	-0.0412147	0.0212895	0.0528779
ebi-a-GCST90016912	Gut microbiota abundance (class Betaproteobacteria id.2867) || id:ebi-a-GCST90016912	oral leukoplakia	Simple mode	10	-0.0139213	0.0425747	0.751156
ebi-a-GCST90016912	Gut microbiota abundance (class Betaproteobacteria id.2867) || id:ebi-a-GCST90016912	oral leukoplakia	Weighted mode	10	-0.00711997	0.0423365	0.870163
ebi-a-GCST90016913	Gut microbiota abundance (class Clostridia id.1859) || id:ebi-a-GCST90016913	oral leukoplakia	MR Egger	10	-0.0340981	0.0888192	0.711051
ebi-a-GCST90016913	Gut microbiota abundance (class Clostridia id.1859) || id:ebi-a-GCST90016913	oral leukoplakia	Weighted median	10	-0.0160281	0.0273846	0.558348
ebi-a-GCST90016913	Gut microbiota abundance (class Clostridia id.1859) || id:ebi-a-GCST90016913	oral leukoplakia	Inverse variance weighted	10	-0.012567	0.0205905	0.541644
ebi-a-GCST90016913	Gut microbiota abundance (class Clostridia id.1859) || id:ebi-a-GCST90016913	oral leukoplakia	Simple mode	10	-0.0231668	0.0437819	0.609508
ebi-a-GCST90016913	Gut microbiota abundance (class Clostridia id.1859) || id:ebi-a-GCST90016913	oral leukoplakia	Weighted mode	10	-0.0255887	0.0410517	0.548538
ebi-a-GCST90016914	Gut microbiota abundance (class Coriobacteriia id.809) || id:ebi-a-GCST90016914	oral leukoplakia	MR Egger	10	0.032491	0.0940655	0.738694
ebi-a-GCST90016914	Gut microbiota abundance (class Coriobacteriia id.809) || id:ebi-a-GCST90016914	oral leukoplakia	Weighted median	10	0.0282327	0.0286395	0.324233
ebi-a-GCST90016914	Gut microbiota abundance (class Coriobacteriia id.809) || id:ebi-a-GCST90016914	oral leukoplakia	Inverse variance weighted	10	0.0313435	0.0209047	0.133782
ebi-a-GCST90016914	Gut microbiota abundance (class Coriobacteriia id.809) || id:ebi-a-GCST90016914	oral leukoplakia	Simple mode	10	0.0272292	0.0432066	0.544225
ebi-a-GCST90016914	Gut microbiota abundance (class Coriobacteriia id.809) || id:ebi-a-GCST90016914	oral leukoplakia	Weighted mode	10	0.0272292	0.0401251	0.514456
ebi-a-GCST90016915	Gut microbiota abundance (class Deltaproteobacteria id.3087) || id:ebi-a-GCST90016915	oral leukoplakia	MR Egger	10	-0.0491422	0.120453	0.693991
ebi-a-GCST90016915	Gut microbiota abundance (class Deltaproteobacteria id.3087) || id:ebi-a-GCST90016915	oral leukoplakia	Weighted median	10	-0.0144369	0.0314727	0.646443
ebi-a-GCST90016915	Gut microbiota abundance (class Deltaproteobacteria id.3087) || id:ebi-a-GCST90016915	oral leukoplakia	Inverse variance weighted	10	-0.0211886	0.026428	0.422699
ebi-a-GCST90016915	Gut microbiota abundance (class Deltaproteobacteria id.3087) || id:ebi-a-GCST90016915	oral leukoplakia	Simple mode	10	-0.0328462	0.0479884	0.510923
ebi-a-GCST90016915	Gut microbiota abundance (class Deltaproteobacteria id.3087) || id:ebi-a-GCST90016915	oral leukoplakia	Weighted mode	10	-0.0353413	0.0467013	0.468545
ebi-a-GCST90016916	Gut microbiota abundance (class Erysipelotrichia id.2147) || id:ebi-a-GCST90016916	oral leukoplakia	MR Egger	10	0.0829922	0.0951391	0.408448
ebi-a-GCST90016916	Gut microbiota abundance (class Erysipelotrichia id.2147) || id:ebi-a-GCST90016916	oral leukoplakia	Weighted median	10	0.0032972	0.0290995	0.909787
ebi-a-GCST90016916	Gut microbiota abundance (class Erysipelotrichia id.2147) || id:ebi-a-GCST90016916	oral leukoplakia	Inverse variance weighted	10	0.00272788	0.0217456	0.900171
ebi-a-GCST90016916	Gut microbiota abundance (class Erysipelotrichia id.2147) || id:ebi-a-GCST90016916	oral leukoplakia	Simple mode	10	0.0215271	0.0545502	0.702305
ebi-a-GCST90016916	Gut microbiota abundance (class Erysipelotrichia id.2147) || id:ebi-a-GCST90016916	oral leukoplakia	Weighted mode	10	0.0300247	0.0492213	0.556952
ebi-a-GCST90016917	Gut microbiota abundance (class Gammaproteobacteria id.3303) || id:ebi-a-GCST90016917	oral leukoplakia	MR Egger	10	0.0844884	0.121071	0.505051
ebi-a-GCST90016917	Gut microbiota abundance (class Gammaproteobacteria id.3303) || id:ebi-a-GCST90016917	oral leukoplakia	Weighted median	10	-0.0167212	0.0311305	0.591176
ebi-a-GCST90016917	Gut microbiota abundance (class Gammaproteobacteria id.3303) || id:ebi-a-GCST90016917	oral leukoplakia	Inverse variance weighted	10	0.0343802	0.0267436	0.1986
ebi-a-GCST90016917	Gut microbiota abundance (class Gammaproteobacteria id.3303) || id:ebi-a-GCST90016917	oral leukoplakia	Simple mode	10	-0.0365712	0.0569499	0.536779
ebi-a-GCST90016917	Gut microbiota abundance (class Gammaproteobacteria id.3303) || id:ebi-a-GCST90016917	oral leukoplakia	Weighted mode	10	-0.035098	0.0585388	0.563582
ebi-a-GCST90016918	Gut microbiota abundance (class Lentisphaeria id.2250) || id:ebi-a-GCST90016918	oral leukoplakia	MR Egger	10	-0.0127785	0.237368	0.958388
ebi-a-GCST90016918	Gut microbiota abundance (class Lentisphaeria id.2250) || id:ebi-a-GCST90016918	oral leukoplakia	Weighted median	10	-0.0339871	0.0589072	0.563967
ebi-a-GCST90016918	Gut microbiota abundance (class Lentisphaeria id.2250) || id:ebi-a-GCST90016918	oral leukoplakia	Inverse variance weighted	10	-0.0380031	0.0527349	0.471128
ebi-a-GCST90016918	Gut microbiota abundance (class Lentisphaeria id.2250) || id:ebi-a-GCST90016918	oral leukoplakia	Simple mode	10	-0.0923171	0.0896128	0.329815
ebi-a-GCST90016918	Gut microbiota abundance (class Lentisphaeria id.2250) || id:ebi-a-GCST90016918	oral leukoplakia	Weighted mode	10	-0.0531046	0.0818723	0.532778
ebi-a-GCST90016919	Gut microbiota abundance (class Melainabacteria id.1589) || id:ebi-a-GCST90016919	oral leukoplakia	MR Egger	10	0.169212	0.18896	0.396669
ebi-a-GCST90016919	Gut microbiota abundance (class Melainabacteria id.1589) || id:ebi-a-GCST90016919	oral leukoplakia	Weighted median	10	-0.0214153	0.0528298	0.68521
ebi-a-GCST90016919	Gut microbiota abundance (class Melainabacteria id.1589) || id:ebi-a-GCST90016919	oral leukoplakia	Inverse variance weighted	10	-0.0188325	0.0443672	0.671224
ebi-a-GCST90016919	Gut microbiota abundance (class Melainabacteria id.1589) || id:ebi-a-GCST90016919	oral leukoplakia	Simple mode	10	-0.00134438	0.0830318	0.987435
ebi-a-GCST90016919	Gut microbiota abundance (class Melainabacteria id.1589) || id:ebi-a-GCST90016919	oral leukoplakia	Weighted mode	10	0.00824511	0.0753933	0.915316
ebi-a-GCST90016920	Gut microbiota abundance (class Methanobacteria id.119) || id:ebi-a-GCST90016920	oral leukoplakia	MR Egger	10	-0.497703	0.204307	0.0408147
ebi-a-GCST90016920	Gut microbiota abundance (class Methanobacteria id.119) || id:ebi-a-GCST90016920	oral leukoplakia	Weighted median	10	0.0103589	0.0653917	0.874131
ebi-a-GCST90016920	Gut microbiota abundance (class Methanobacteria id.119) || id:ebi-a-GCST90016920	oral leukoplakia	Inverse variance weighted	10	0.0153729	0.053074	0.772083
ebi-a-GCST90016920	Gut microbiota abundance (class Methanobacteria id.119) || id:ebi-a-GCST90016920	oral leukoplakia	Simple mode	10	0.00658659	0.106648	0.952103
ebi-a-GCST90016920	Gut microbiota abundance (class Methanobacteria id.119) || id:ebi-a-GCST90016920	oral leukoplakia	Weighted mode	10	0.00484675	0.0969112	0.961205
ebi-a-GCST90016921	Gut microbiota abundance (class Mollicutes id.3920) || id:ebi-a-GCST90016921	oral leukoplakia	MR Egger	10	0.0186195	0.111956	0.872039
ebi-a-GCST90016921	Gut microbiota abundance (class Mollicutes id.3920) || id:ebi-a-GCST90016921	oral leukoplakia	Weighted median	10	0.0185437	0.0355935	0.602377
ebi-a-GCST90016921	Gut microbiota abundance (class Mollicutes id.3920) || id:ebi-a-GCST90016921	oral leukoplakia	Inverse variance weighted	10	0.0328651	0.0261007	0.20797
ebi-a-GCST90016921	Gut microbiota abundance (class Mollicutes id.3920) || id:ebi-a-GCST90016921	oral leukoplakia	Simple mode	10	0.00626261	0.0598231	0.918921
ebi-a-GCST90016921	Gut microbiota abundance (class Mollicutes id.3920) || id:ebi-a-GCST90016921	oral leukoplakia	Weighted mode	10	0.010233	0.051009	0.845463
ebi-a-GCST90016922	Gut microbiota abundance (class Negativicutes id.2164) || id:ebi-a-GCST90016922	oral leukoplakia	MR Egger	10	-0.124831	0.0892372	0.199407
ebi-a-GCST90016922	Gut microbiota abundance (class Negativicutes id.2164) || id:ebi-a-GCST90016922	oral leukoplakia	Weighted median	10	0.0219163	0.0288819	0.447956
ebi-a-GCST90016922	Gut microbiota abundance (class Negativicutes id.2164) || id:ebi-a-GCST90016922	oral leukoplakia	Inverse variance weighted	10	0.0230179	0.0206823	0.265739
ebi-a-GCST90016922	Gut microbiota abundance (class Negativicutes id.2164) || id:ebi-a-GCST90016922	oral leukoplakia	Simple mode	10	0.0200551	0.041833	0.643082
ebi-a-GCST90016922	Gut microbiota abundance (class Negativicutes id.2164) || id:ebi-a-GCST90016922	oral leukoplakia	Weighted mode	10	0.0206667	0.043212	0.643866
ebi-a-GCST90016923	Gut microbiota abundance (class Verrucomicrobiae id.4029) || id:ebi-a-GCST90016923	oral leukoplakia	MR Egger	10	0.089308	0.109732	0.439268
ebi-a-GCST90016923	Gut microbiota abundance (class Verrucomicrobiae id.4029) || id:ebi-a-GCST90016923	oral leukoplakia	Weighted median	10	-0.0282378	0.0340994	0.407612
ebi-a-GCST90016923	Gut microbiota abundance (class Verrucomicrobiae id.4029) || id:ebi-a-GCST90016923	oral leukoplakia	Inverse variance weighted	10	-0.00131407	0.0254932	0.958891
ebi-a-GCST90016923	Gut microbiota abundance (class Verrucomicrobiae id.4029) || id:ebi-a-GCST90016923	oral leukoplakia	Simple mode	10	-0.0470484	0.0593723	0.448493
ebi-a-GCST90016923	Gut microbiota abundance (class Verrucomicrobiae id.4029) || id:ebi-a-GCST90016923	oral leukoplakia	Weighted mode	10	-0.0451811	0.0581482	0.457094
ebi-a-GCST90016924	Gut microbiota abundance (family Acidaminococcaceae id.2166) || id:ebi-a-GCST90016924	oral leukoplakia	MR Egger	10	0.0250064	0.117311	0.836531
ebi-a-GCST90016924	Gut microbiota abundance (family Acidaminococcaceae id.2166) || id:ebi-a-GCST90016924	oral leukoplakia	Weighted median	10	-0.0107866	0.0346072	0.75528
ebi-a-GCST90016924	Gut microbiota abundance (family Acidaminococcaceae id.2166) || id:ebi-a-GCST90016924	oral leukoplakia	Inverse variance weighted	10	0.00245992	0.0255917	0.923424
ebi-a-GCST90016924	Gut microbiota abundance (family Acidaminococcaceae id.2166) || id:ebi-a-GCST90016924	oral leukoplakia	Simple mode	10	-0.0131997	0.0548059	0.815073
ebi-a-GCST90016924	Gut microbiota abundance (family Acidaminococcaceae id.2166) || id:ebi-a-GCST90016924	oral leukoplakia	Weighted mode	10	-0.0111269	0.0489211	0.82516
ebi-a-GCST90016925	Gut microbiota abundance (family Actinomycetaceae id.421) || id:ebi-a-GCST90016925	oral leukoplakia	MR Egger	10	0.146335	0.173617	0.423788
ebi-a-GCST90016925	Gut microbiota abundance (family Actinomycetaceae id.421) || id:ebi-a-GCST90016925	oral leukoplakia	Weighted median	10	0.0344357	0.0473195	0.46678
ebi-a-GCST90016925	Gut microbiota abundance (family Actinomycetaceae id.421) || id:ebi-a-GCST90016925	oral leukoplakia	Inverse variance weighted	10	-0.000829567	0.0400864	0.983489
ebi-a-GCST90016925	Gut microbiota abundance (family Actinomycetaceae id.421) || id:ebi-a-GCST90016925	oral leukoplakia	Simple mode	10	-0.0853423	0.0896695	0.366086
ebi-a-GCST90016925	Gut microbiota abundance (family Actinomycetaceae id.421) || id:ebi-a-GCST90016925	oral leukoplakia	Weighted mode	10	0.054722	0.0807594	0.515069
ebi-a-GCST90016926	Gut microbiota abundance (family Alcaligenaceae id.2875) || id:ebi-a-GCST90016926	oral leukoplakia	MR Egger	10	0.0289627	0.104777	0.789231
ebi-a-GCST90016926	Gut microbiota abundance (family Alcaligenaceae id.2875) || id:ebi-a-GCST90016926	oral leukoplakia	Weighted median	10	-0.00460005	0.0300784	0.878449
ebi-a-GCST90016926	Gut microbiota abundance (family Alcaligenaceae id.2875) || id:ebi-a-GCST90016926	oral leukoplakia	Inverse variance weighted	10	-0.0322	0.0234177	0.169122
ebi-a-GCST90016926	Gut microbiota abundance (family Alcaligenaceae id.2875) || id:ebi-a-GCST90016926	oral leukoplakia	Simple mode	10	-0.00342084	0.0429923	0.938322
ebi-a-GCST90016926	Gut microbiota abundance (family Alcaligenaceae id.2875) || id:ebi-a-GCST90016926	oral leukoplakia	Weighted mode	10	0.00479538	0.0447816	0.917072
ebi-a-GCST90016927	Gut microbiota abundance (family Bacteroidaceae id.917) || id:ebi-a-GCST90016927	oral leukoplakia	MR Egger	10	-0.128645	0.106641	0.26215
ebi-a-GCST90016927	Gut microbiota abundance (family Bacteroidaceae id.917) || id:ebi-a-GCST90016927	oral leukoplakia	Weighted median	10	-0.0339701	0.0293647	0.24734
ebi-a-GCST90016927	Gut microbiota abundance (family Bacteroidaceae id.917) || id:ebi-a-GCST90016927	oral leukoplakia	Inverse variance weighted	10	-0.0337747	0.0245058	0.168131
ebi-a-GCST90016927	Gut microbiota abundance (family Bacteroidaceae id.917) || id:ebi-a-GCST90016927	oral leukoplakia	Simple mode	10	-0.0681862	0.0562886	0.2566
ebi-a-GCST90016927	Gut microbiota abundance (family Bacteroidaceae id.917) || id:ebi-a-GCST90016927	oral leukoplakia	Weighted mode	10	-0.0691695	0.0552812	0.242396
ebi-a-GCST90016928	Gut microbiota abundance (family Bacteroidales S24 7group id.11173) || id:ebi-a-GCST90016928	oral leukoplakia	MR Egger	10	-0.22327	0.136752	0.141183
ebi-a-GCST90016928	Gut microbiota abundance (family Bacteroidales S24 7group id.11173) || id:ebi-a-GCST90016928	oral leukoplakia	Weighted median	10	-0.0576691	0.0450576	0.200581
ebi-a-GCST90016928	Gut microbiota abundance (family Bacteroidales S24 7group id.11173) || id:ebi-a-GCST90016928	oral leukoplakia	Inverse variance weighted	10	-0.0888891	0.0315422	0.00483085
ebi-a-GCST90016928	Gut microbiota abundance (family Bacteroidales S24 7group id.11173) || id:ebi-a-GCST90016928	oral leukoplakia	Simple mode	10	-0.0112749	0.0728422	0.880406
ebi-a-GCST90016928	Gut microbiota abundance (family Bacteroidales S24 7group id.11173) || id:ebi-a-GCST90016928	oral leukoplakia	Weighted mode	10	-0.0225106	0.072597	0.763563
ebi-a-GCST90016929	Gut microbiota abundance (family Bifidobacteriaceae id.433) || id:ebi-a-GCST90016929	oral leukoplakia	MR Egger	10	-0.0291414	0.0998843	0.777899
ebi-a-GCST90016929	Gut microbiota abundance (family Bifidobacteriaceae id.433) || id:ebi-a-GCST90016929	oral leukoplakia	Weighted median	10	0.0172159	0.0321252	0.592028
ebi-a-GCST90016929	Gut microbiota abundance (family Bifidobacteriaceae id.433) || id:ebi-a-GCST90016929	oral leukoplakia	Inverse variance weighted	10	0.0212673	0.0228446	0.351875
ebi-a-GCST90016929	Gut microbiota abundance (family Bifidobacteriaceae id.433) || id:ebi-a-GCST90016929	oral leukoplakia	Simple mode	10	-0.0226739	0.0490236	0.654694
ebi-a-GCST90016929	Gut microbiota abundance (family Bifidobacteriaceae id.433) || id:ebi-a-GCST90016929	oral leukoplakia	Weighted mode	10	-0.019465	0.0488347	0.699487
ebi-a-GCST90016930	Gut microbiota abundance (family Christensenellaceae id.1866) || id:ebi-a-GCST90016930	oral leukoplakia	MR Egger	4	-0.0640717	0.102613	0.596097
ebi-a-GCST90016930	Gut microbiota abundance (family Christensenellaceae id.1866) || id:ebi-a-GCST90016930	oral leukoplakia	Weighted median	4	-0.0710257	0.0405569	0.0799008
ebi-a-GCST90016930	Gut microbiota abundance (family Christensenellaceae id.1866) || id:ebi-a-GCST90016930	oral leukoplakia	Inverse variance weighted	4	-0.066797	0.032754	0.0414143
ebi-a-GCST90016930	Gut microbiota abundance (family Christensenellaceae id.1866) || id:ebi-a-GCST90016930	oral leukoplakia	Simple mode	4	-0.0806056	0.0558966	0.244964
ebi-a-GCST90016930	Gut microbiota abundance (family Christensenellaceae id.1866) || id:ebi-a-GCST90016930	oral leukoplakia	Weighted mode	4	-0.0757455	0.0524942	0.244738
ebi-a-GCST90016931	Gut microbiota abundance (family Clostridiaceae1 id.1869) || id:ebi-a-GCST90016931	oral leukoplakia	MR Egger	10	-0.128346	0.100853	0.238893
ebi-a-GCST90016931	Gut microbiota abundance (family Clostridiaceae1 id.1869) || id:ebi-a-GCST90016931	oral leukoplakia	Weighted median	10	0.0241597	0.0315798	0.44425
ebi-a-GCST90016931	Gut microbiota abundance (family Clostridiaceae1 id.1869) || id:ebi-a-GCST90016931	oral leukoplakia	Inverse variance weighted	10	0.0339085	0.0233595	0.146615
ebi-a-GCST90016931	Gut microbiota abundance (family Clostridiaceae1 id.1869) || id:ebi-a-GCST90016931	oral leukoplakia	Simple mode	10	0.0208773	0.0573108	0.724059
ebi-a-GCST90016931	Gut microbiota abundance (family Clostridiaceae1 id.1869) || id:ebi-a-GCST90016931	oral leukoplakia	Weighted mode	10	0.0176249	0.0614765	0.780838
ebi-a-GCST90016932	Gut microbiota abundance (family Clostridiales vadin BB60 group id.11286) || id:ebi-a-GCST90016932	oral leukoplakia	MR Egger	10	0.0307963	0.11567	0.796786
ebi-a-GCST90016932	Gut microbiota abundance (family Clostridiales vadin BB60 group id.11286) || id:ebi-a-GCST90016932	oral leukoplakia	Weighted median	10	0.0110539	0.0356145	0.756274
ebi-a-GCST90016932	Gut microbiota abundance (family Clostridiales vadin BB60 group id.11286) || id:ebi-a-GCST90016932	oral leukoplakia	Inverse variance weighted	10	0.0281294	0.0271382	0.299958
ebi-a-GCST90016932	Gut microbiota abundance (family Clostridiales vadin BB60 group id.11286) || id:ebi-a-GCST90016932	oral leukoplakia	Simple mode	10	0.00140582	0.0549504	0.980148
ebi-a-GCST90016932	Gut microbiota abundance (family Clostridiales vadin BB60 group id.11286) || id:ebi-a-GCST90016932	oral leukoplakia	Weighted mode	10	0.00769333	0.053889	0.889623
ebi-a-GCST90016933	Gut microbiota abundance (family Coriobacteriaceae id.811) || id:ebi-a-GCST90016933	oral leukoplakia	MR Egger	10	0.032491	0.0940655	0.738694
ebi-a-GCST90016933	Gut microbiota abundance (family Coriobacteriaceae id.811) || id:ebi-a-GCST90016933	oral leukoplakia	Weighted median	10	0.0282327	0.0275635	0.305705
ebi-a-GCST90016933	Gut microbiota abundance (family Coriobacteriaceae id.811) || id:ebi-a-GCST90016933	oral leukoplakia	Inverse variance weighted	10	0.0313435	0.0209047	0.133782
ebi-a-GCST90016933	Gut microbiota abundance (family Coriobacteriaceae id.811) || id:ebi-a-GCST90016933	oral leukoplakia	Simple mode	10	0.0272292	0.0442208	0.553307
ebi-a-GCST90016933	Gut microbiota abundance (family Coriobacteriaceae id.811) || id:ebi-a-GCST90016933	oral leukoplakia	Weighted mode	10	0.0272292	0.0383889	0.496102
ebi-a-GCST90016934	Gut microbiota abundance (family Defluviitaleaceae id.1924) || id:ebi-a-GCST90016934	oral leukoplakia	MR Egger	10	0.159144	0.130064	0.255924
ebi-a-GCST90016934	Gut microbiota abundance (family Defluviitaleaceae id.1924) || id:ebi-a-GCST90016934	oral leukoplakia	Weighted median	10	0.0285494	0.0433782	0.510442
ebi-a-GCST90016934	Gut microbiota abundance (family Defluviitaleaceae id.1924) || id:ebi-a-GCST90016934	oral leukoplakia	Inverse variance weighted	10	0.0144977	0.0305938	0.635587
ebi-a-GCST90016934	Gut microbiota abundance (family Defluviitaleaceae id.1924) || id:ebi-a-GCST90016934	oral leukoplakia	Simple mode	10	0.0336366	0.076321	0.669808
ebi-a-GCST90016934	Gut microbiota abundance (family Defluviitaleaceae id.1924) || id:ebi-a-GCST90016934	oral leukoplakia	Weighted mode	10	0.0503639	0.0645421	0.45523
ebi-a-GCST90016935	Gut microbiota abundance (family Desulfovibrionaceae id.3169) || id:ebi-a-GCST90016935	oral leukoplakia	MR Egger	10	-0.0574611	0.120996	0.647551
ebi-a-GCST90016935	Gut microbiota abundance (family Desulfovibrionaceae id.3169) || id:ebi-a-GCST90016935	oral leukoplakia	Weighted median	10	-0.0143836	0.0301601	0.633428
ebi-a-GCST90016935	Gut microbiota abundance (family Desulfovibrionaceae id.3169) || id:ebi-a-GCST90016935	oral leukoplakia	Inverse variance weighted	10	-0.0220882	0.0266028	0.40637
ebi-a-GCST90016935	Gut microbiota abundance (family Desulfovibrionaceae id.3169) || id:ebi-a-GCST90016935	oral leukoplakia	Simple mode	10	-0.0256814	0.0488096	0.611499
ebi-a-GCST90016935	Gut microbiota abundance (family Desulfovibrionaceae id.3169) || id:ebi-a-GCST90016935	oral leukoplakia	Weighted mode	10	-0.026602	0.045086	0.569688
ebi-a-GCST90016936	Gut microbiota abundance (family Enterobacteriaceae id.3469) || id:ebi-a-GCST90016936	oral leukoplakia	MR Egger	10	0.0545616	0.133393	0.693251
ebi-a-GCST90016936	Gut microbiota abundance (family Enterobacteriaceae id.3469) || id:ebi-a-GCST90016936	oral leukoplakia	Weighted median	10	-0.0221907	0.0342646	0.517226
ebi-a-GCST90016936	Gut microbiota abundance (family Enterobacteriaceae id.3469) || id:ebi-a-GCST90016936	oral leukoplakia	Inverse variance weighted	10	0.0353382	0.0291327	0.225127
ebi-a-GCST90016936	Gut microbiota abundance (family Enterobacteriaceae id.3469) || id:ebi-a-GCST90016936	oral leukoplakia	Simple mode	10	-0.0369953	0.0572763	0.534458
ebi-a-GCST90016936	Gut microbiota abundance (family Enterobacteriaceae id.3469) || id:ebi-a-GCST90016936	oral leukoplakia	Weighted mode	10	-0.0361431	0.060604	0.565616
ebi-a-GCST90016937	Gut microbiota abundance (family Erysipelotrichaceae id.2149) || id:ebi-a-GCST90016937	oral leukoplakia	MR Egger	10	0.0829922	0.0951391	0.408448
ebi-a-GCST90016937	Gut microbiota abundance (family Erysipelotrichaceae id.2149) || id:ebi-a-GCST90016937	oral leukoplakia	Weighted median	10	0.0032972	0.0291228	0.909858
ebi-a-GCST90016937	Gut microbiota abundance (family Erysipelotrichaceae id.2149) || id:ebi-a-GCST90016937	oral leukoplakia	Inverse variance weighted	10	0.00272788	0.0217456	0.900171
ebi-a-GCST90016937	Gut microbiota abundance (family Erysipelotrichaceae id.2149) || id:ebi-a-GCST90016937	oral leukoplakia	Simple mode	10	0.0215271	0.0580231	0.719214
ebi-a-GCST90016937	Gut microbiota abundance (family Erysipelotrichaceae id.2149) || id:ebi-a-GCST90016937	oral leukoplakia	Weighted mode	10	0.0300247	0.0520671	0.578309
ebi-a-GCST90016938	Gut microbiota abundance (family Family XI id.1936) || id:ebi-a-GCST90016938	oral leukoplakia	MR Egger	7	-0.327781	0.299999	0.324391
ebi-a-GCST90016938	Gut microbiota abundance (family Family XI id.1936) || id:ebi-a-GCST90016938	oral leukoplakia	Weighted median	7	-0.0347092	0.0818944	0.671691
ebi-a-GCST90016938	Gut microbiota abundance (family Family XI id.1936) || id:ebi-a-GCST90016938	oral leukoplakia	Inverse variance weighted	7	0.0481665	0.0816562	0.555278
ebi-a-GCST90016938	Gut microbiota abundance (family Family XI id.1936) || id:ebi-a-GCST90016938	oral leukoplakia	Simple mode	7	-0.0551581	0.131868	0.690298
ebi-a-GCST90016938	Gut microbiota abundance (family Family XI id.1936) || id:ebi-a-GCST90016938	oral leukoplakia	Weighted mode	7	-0.0774921	0.106204	0.493092
ebi-a-GCST90016939	Gut microbiota abundance (family Family XIII id.1957) || id:ebi-a-GCST90016939	oral leukoplakia	MR Egger	10	-0.127388	0.125873	0.341148
ebi-a-GCST90016939	Gut microbiota abundance (family Family XIII id.1957) || id:ebi-a-GCST90016939	oral leukoplakia	Weighted median	10	-0.00414945	0.0304579	0.891635
ebi-a-GCST90016939	Gut microbiota abundance (family Family XIII id.1957) || id:ebi-a-GCST90016939	oral leukoplakia	Inverse variance weighted	10	-0.00435019	0.0293395	0.882129
ebi-a-GCST90016939	Gut microbiota abundance (family Family XIII id.1957) || id:ebi-a-GCST90016939	oral leukoplakia	Simple mode	10	0.00456324	0.0527975	0.933018
ebi-a-GCST90016939	Gut microbiota abundance (family Family XIII id.1957) || id:ebi-a-GCST90016939	oral leukoplakia	Weighted mode	10	-0.00059343	0.0476423	0.990334
ebi-a-GCST90016940	Gut microbiota abundance (family Lachnospiraceae id.1987) || id:ebi-a-GCST90016940	oral leukoplakia	MR Egger	10	0.00213133	0.0888041	0.98144
ebi-a-GCST90016940	Gut microbiota abundance (family Lachnospiraceae id.1987) || id:ebi-a-GCST90016940	oral leukoplakia	Weighted median	10	-0.012225	0.0273751	0.655183
ebi-a-GCST90016940	Gut microbiota abundance (family Lachnospiraceae id.1987) || id:ebi-a-GCST90016940	oral leukoplakia	Inverse variance weighted	10	0.00435915	0.0205879	0.832314
ebi-a-GCST90016940	Gut microbiota abundance (family Lachnospiraceae id.1987) || id:ebi-a-GCST90016940	oral leukoplakia	Simple mode	10	-0.0121802	0.0443975	0.790013
ebi-a-GCST90016940	Gut microbiota abundance (family Lachnospiraceae id.1987) || id:ebi-a-GCST90016940	oral leukoplakia	Weighted mode	10	-0.0142101	0.0385736	0.721099
ebi-a-GCST90016941	Gut microbiota abundance (family Lactobacillaceae id.1836) || id:ebi-a-GCST90016941	oral leukoplakia	MR Egger	10	0.368302	0.143961	0.0337336
ebi-a-GCST90016941	Gut microbiota abundance (family Lactobacillaceae id.1836) || id:ebi-a-GCST90016941	oral leukoplakia	Weighted median	10	0.0325917	0.0483556	0.500312
ebi-a-GCST90016941	Gut microbiota abundance (family Lactobacillaceae id.1836) || id:ebi-a-GCST90016941	oral leukoplakia	Inverse variance weighted	10	0.0515106	0.0366506	0.159887
ebi-a-GCST90016941	Gut microbiota abundance (family Lactobacillaceae id.1836) || id:ebi-a-GCST90016941	oral leukoplakia	Simple mode	10	0.0313861	0.0781455	0.697321
ebi-a-GCST90016941	Gut microbiota abundance (family Lactobacillaceae id.1836) || id:ebi-a-GCST90016941	oral leukoplakia	Weighted mode	10	0.0324733	0.0825256	0.703114
ebi-a-GCST90016942	Gut microbiota abundance (family Methanobacteriaceae id.121) || id:ebi-a-GCST90016942	oral leukoplakia	MR Egger	10	-0.497703	0.204307	0.0408147
ebi-a-GCST90016942	Gut microbiota abundance (family Methanobacteriaceae id.121) || id:ebi-a-GCST90016942	oral leukoplakia	Weighted median	10	0.0103589	0.0671371	0.877377
ebi-a-GCST90016942	Gut microbiota abundance (family Methanobacteriaceae id.121) || id:ebi-a-GCST90016942	oral leukoplakia	Inverse variance weighted	10	0.0153729	0.053074	0.772083
ebi-a-GCST90016942	Gut microbiota abundance (family Methanobacteriaceae id.121) || id:ebi-a-GCST90016942	oral leukoplakia	Simple mode	10	0.00658659	0.0951231	0.94631
ebi-a-GCST90016942	Gut microbiota abundance (family Methanobacteriaceae id.121) || id:ebi-a-GCST90016942	oral leukoplakia	Weighted mode	10	0.00484675	0.104308	0.963954
ebi-a-GCST90016943	Gut microbiota abundance (family Oxalobacteraceae id.2966) || id:ebi-a-GCST90016943	oral leukoplakia	MR Egger	10	-0.00806466	0.23232	0.973159
ebi-a-GCST90016943	Gut microbiota abundance (family Oxalobacteraceae id.2966) || id:ebi-a-GCST90016943	oral leukoplakia	Weighted median	10	-0.0127447	0.0574654	0.824485
ebi-a-GCST90016943	Gut microbiota abundance (family Oxalobacteraceae id.2966) || id:ebi-a-GCST90016943	oral leukoplakia	Inverse variance weighted	10	-0.058278	0.0516424	0.259112
ebi-a-GCST90016943	Gut microbiota abundance (family Oxalobacteraceae id.2966) || id:ebi-a-GCST90016943	oral leukoplakia	Simple mode	10	-0.0175342	0.0924501	0.853783
ebi-a-GCST90016943	Gut microbiota abundance (family Oxalobacteraceae id.2966) || id:ebi-a-GCST90016943	oral leukoplakia	Weighted mode	10	-0.0175342	0.0854848	0.842046
ebi-a-GCST90016944	Gut microbiota abundance (family Pasteurellaceae id.3689) || id:ebi-a-GCST90016944	oral leukoplakia	MR Egger	10	0.105652	0.12448	0.420693
ebi-a-GCST90016944	Gut microbiota abundance (family Pasteurellaceae id.3689) || id:ebi-a-GCST90016944	oral leukoplakia	Weighted median	10	-0.00449619	0.0365967	0.90222
ebi-a-GCST90016944	Gut microbiota abundance (family Pasteurellaceae id.3689) || id:ebi-a-GCST90016944	oral leukoplakia	Inverse variance weighted	10	0.0217644	0.0287797	0.449504
ebi-a-GCST90016944	Gut microbiota abundance (family Pasteurellaceae id.3689) || id:ebi-a-GCST90016944	oral leukoplakia	Simple mode	10	-0.0307967	0.066418	0.653886
ebi-a-GCST90016944	Gut microbiota abundance (family Pasteurellaceae id.3689) || id:ebi-a-GCST90016944	oral leukoplakia	Weighted mode	10	-0.0274217	0.0627599	0.672458
ebi-a-GCST90016945	Gut microbiota abundance (family Peptococcaceae id.2024) || id:ebi-a-GCST90016945	oral leukoplakia	MR Egger	10	-0.0187716	0.115108	0.874501
ebi-a-GCST90016945	Gut microbiota abundance (family Peptococcaceae id.2024) || id:ebi-a-GCST90016945	oral leukoplakia	Weighted median	10	0.02328	0.0368933	0.528034
ebi-a-GCST90016945	Gut microbiota abundance (family Peptococcaceae id.2024) || id:ebi-a-GCST90016945	oral leukoplakia	Inverse variance weighted	10	0.020842	0.02685	0.437607
ebi-a-GCST90016945	Gut microbiota abundance (family Peptococcaceae id.2024) || id:ebi-a-GCST90016945	oral leukoplakia	Simple mode	10	0.00623353	0.0551442	0.91248
ebi-a-GCST90016945	Gut microbiota abundance (family Peptococcaceae id.2024) || id:ebi-a-GCST90016945	oral leukoplakia	Weighted mode	10	0.0194149	0.0579892	0.745446
ebi-a-GCST90016946	Gut microbiota abundance (family Peptostreptococcaceae id.2042) || id:ebi-a-GCST90016946	oral leukoplakia	MR Egger	10	0.0916995	0.107463	0.418301
ebi-a-GCST90016946	Gut microbiota abundance (family Peptostreptococcaceae id.2042) || id:ebi-a-GCST90016946	oral leukoplakia	Weighted median	10	0.0543042	0.0310277	0.0800862
ebi-a-GCST90016946	Gut microbiota abundance (family Peptostreptococcaceae id.2042) || id:ebi-a-GCST90016946	oral leukoplakia	Inverse variance weighted	10	0.033982	0.0238969	0.155019
ebi-a-GCST90016946	Gut microbiota abundance (family Peptostreptococcaceae id.2042) || id:ebi-a-GCST90016946	oral leukoplakia	Simple mode	10	0.0605313	0.0464747	0.225102
ebi-a-GCST90016946	Gut microbiota abundance (family Peptostreptococcaceae id.2042) || id:ebi-a-GCST90016946	oral leukoplakia	Weighted mode	10	0.0591922	0.0466072	0.235927
ebi-a-GCST90016947	Gut microbiota abundance (family Porphyromonadaceae id.943) || id:ebi-a-GCST90016947	oral leukoplakia	MR Egger	10	0.00996179	0.105601	0.927164
ebi-a-GCST90016947	Gut microbiota abundance (family Porphyromonadaceae id.943) || id:ebi-a-GCST90016947	oral leukoplakia	Weighted median	10	-0.0323035	0.0281411	0.251005
ebi-a-GCST90016947	Gut microbiota abundance (family Porphyromonadaceae id.943) || id:ebi-a-GCST90016947	oral leukoplakia	Inverse variance weighted	10	-0.0208624	0.0232159	0.368851
ebi-a-GCST90016947	Gut microbiota abundance (family Porphyromonadaceae id.943) || id:ebi-a-GCST90016947	oral leukoplakia	Simple mode	10	-0.0442357	0.0534169	0.429013
ebi-a-GCST90016947	Gut microbiota abundance (family Porphyromonadaceae id.943) || id:ebi-a-GCST90016947	oral leukoplakia	Weighted mode	10	-0.0394214	0.045324	0.407026
ebi-a-GCST90016948	Gut microbiota abundance (family Prevotellaceae id.960) || id:ebi-a-GCST90016948	oral leukoplakia	MR Egger	10	0.0706006	0.101383	0.505921
ebi-a-GCST90016948	Gut microbiota abundance (family Prevotellaceae id.960) || id:ebi-a-GCST90016948	oral leukoplakia	Weighted median	10	0.0142683	0.0304785	0.639683
ebi-a-GCST90016948	Gut microbiota abundance (family Prevotellaceae id.960) || id:ebi-a-GCST90016948	oral leukoplakia	Inverse variance weighted	10	0.0298295	0.0229181	0.193063
ebi-a-GCST90016948	Gut microbiota abundance (family Prevotellaceae id.960) || id:ebi-a-GCST90016948	oral leukoplakia	Simple mode	10	0.00998951	0.049257	0.843799
ebi-a-GCST90016948	Gut microbiota abundance (family Prevotellaceae id.960) || id:ebi-a-GCST90016948	oral leukoplakia	Weighted mode	10	0.00998951	0.0482815	0.840692
ebi-a-GCST90016949	Gut microbiota abundance (family Rhodospirillaceae id.2717) || id:ebi-a-GCST90016949	oral leukoplakia	MR Egger	10	-0.081484	0.187619	0.675542
ebi-a-GCST90016949	Gut microbiota abundance (family Rhodospirillaceae id.2717) || id:ebi-a-GCST90016949	oral leukoplakia	Weighted median	10	0.00225339	0.0426773	0.957891
ebi-a-GCST90016949	Gut microbiota abundance (family Rhodospirillaceae id.2717) || id:ebi-a-GCST90016949	oral leukoplakia	Inverse variance weighted	10	-0.0218488	0.0421425	0.604143
ebi-a-GCST90016949	Gut microbiota abundance (family Rhodospirillaceae id.2717) || id:ebi-a-GCST90016949	oral leukoplakia	Simple mode	10	0.0246264	0.0673862	0.723215
ebi-a-GCST90016949	Gut microbiota abundance (family Rhodospirillaceae id.2717) || id:ebi-a-GCST90016949	oral leukoplakia	Weighted mode	10	0.0152151	0.0586214	0.801051
ebi-a-GCST90016950	Gut microbiota abundance (family Rikenellaceae id.967) || id:ebi-a-GCST90016950	oral leukoplakia	MR Egger	10	-0.0547845	0.0902729	0.560757
ebi-a-GCST90016950	Gut microbiota abundance (family Rikenellaceae id.967) || id:ebi-a-GCST90016950	oral leukoplakia	Weighted median	10	-0.0242392	0.0266024	0.362207
ebi-a-GCST90016950	Gut microbiota abundance (family Rikenellaceae id.967) || id:ebi-a-GCST90016950	oral leukoplakia	Inverse variance weighted	10	-0.020346	0.0209661	0.331836
ebi-a-GCST90016950	Gut microbiota abundance (family Rikenellaceae id.967) || id:ebi-a-GCST90016950	oral leukoplakia	Simple mode	10	-0.0138506	0.0422266	0.750408
ebi-a-GCST90016950	Gut microbiota abundance (family Rikenellaceae id.967) || id:ebi-a-GCST90016950	oral leukoplakia	Weighted mode	10	-0.0182385	0.0379553	0.642319
ebi-a-GCST90016951	Gut microbiota abundance (family Ruminococcaceae id.2050) || id:ebi-a-GCST90016951	oral leukoplakia	MR Egger	10	-0.00736345	0.0962302	0.940885
ebi-a-GCST90016951	Gut microbiota abundance (family Ruminococcaceae id.2050) || id:ebi-a-GCST90016951	oral leukoplakia	Weighted median	10	-0.0221698	0.0282633	0.432805
ebi-a-GCST90016951	Gut microbiota abundance (family Ruminococcaceae id.2050) || id:ebi-a-GCST90016951	oral leukoplakia	Inverse variance weighted	10	-0.0380384	0.0211736	0.0724146
ebi-a-GCST90016951	Gut microbiota abundance (family Ruminococcaceae id.2050) || id:ebi-a-GCST90016951	oral leukoplakia	Simple mode	10	-0.0241413	0.044157	0.597866
ebi-a-GCST90016951	Gut microbiota abundance (family Ruminococcaceae id.2050) || id:ebi-a-GCST90016951	oral leukoplakia	Weighted mode	10	-0.0241413	0.0408938	0.569486
ebi-a-GCST90016952	Gut microbiota abundance (family Streptococcaceae id.1850) || id:ebi-a-GCST90016952	oral leukoplakia	MR Egger	10	0.18643	0.107044	0.119749
ebi-a-GCST90016952	Gut microbiota abundance (family Streptococcaceae id.1850) || id:ebi-a-GCST90016952	oral leukoplakia	Weighted median	10	0.0607514	0.030015	0.0429665
ebi-a-GCST90016952	Gut microbiota abundance (family Streptococcaceae id.1850) || id:ebi-a-GCST90016952	oral leukoplakia	Inverse variance weighted	10	0.0399492	0.0261991	0.127301
ebi-a-GCST90016952	Gut microbiota abundance (family Streptococcaceae id.1850) || id:ebi-a-GCST90016952	oral leukoplakia	Simple mode	10	0.0646845	0.0475916	0.207176
ebi-a-GCST90016952	Gut microbiota abundance (family Streptococcaceae id.1850) || id:ebi-a-GCST90016952	oral leukoplakia	Weighted mode	10	0.0703724	0.0486694	0.182105
ebi-a-GCST90016956	Gut microbiota abundance (family Veillonellaceae id.2172) || id:ebi-a-GCST90016956	oral leukoplakia	MR Egger	10	-0.143441	0.111208	0.233138
ebi-a-GCST90016956	Gut microbiota abundance (family Veillonellaceae id.2172) || id:ebi-a-GCST90016956	oral leukoplakia	Weighted median	10	0.0532811	0.0326156	0.102341
ebi-a-GCST90016956	Gut microbiota abundance (family Veillonellaceae id.2172) || id:ebi-a-GCST90016956	oral leukoplakia	Inverse variance weighted	10	0.0457108	0.0285324	0.109141
ebi-a-GCST90016956	Gut microbiota abundance (family Veillonellaceae id.2172) || id:ebi-a-GCST90016956	oral leukoplakia	Simple mode	10	0.0540107	0.0469137	0.279285
ebi-a-GCST90016956	Gut microbiota abundance (family Veillonellaceae id.2172) || id:ebi-a-GCST90016956	oral leukoplakia	Weighted mode	10	0.0540107	0.04967	0.305126
ebi-a-GCST90016957	Gut microbiota abundance (family Verrucomicrobiaceae id.4036) || id:ebi-a-GCST90016957	oral leukoplakia	MR Egger	10	0.0893645	0.109732	0.43899
ebi-a-GCST90016957	Gut microbiota abundance (family Verrucomicrobiaceae id.4036) || id:ebi-a-GCST90016957	oral leukoplakia	Weighted median	10	-0.0278	0.0346642	0.422564
ebi-a-GCST90016957	Gut microbiota abundance (family Verrucomicrobiaceae id.4036) || id:ebi-a-GCST90016957	oral leukoplakia	Inverse variance weighted	10	-0.0012073	0.0254932	0.962228
ebi-a-GCST90016957	Gut microbiota abundance (family Verrucomicrobiaceae id.4036) || id:ebi-a-GCST90016957	oral leukoplakia	Simple mode	10	-0.0472836	0.0555173	0.416472
ebi-a-GCST90016957	Gut microbiota abundance (family Verrucomicrobiaceae id.4036) || id:ebi-a-GCST90016957	oral leukoplakia	Weighted mode	10	-0.0454106	0.0609373	0.475159
ebi-a-GCST90016958	Gut microbiota abundance (family Victivallaceae id.2255) || id:ebi-a-GCST90016958	oral leukoplakia	MR Egger	10	-0.0194903	0.292418	0.948494
ebi-a-GCST90016958	Gut microbiota abundance (family Victivallaceae id.2255) || id:ebi-a-GCST90016958	oral leukoplakia	Weighted median	10	0.0385315	0.0671594	0.566149
ebi-a-GCST90016958	Gut microbiota abundance (family Victivallaceae id.2255) || id:ebi-a-GCST90016958	oral leukoplakia	Inverse variance weighted	10	-0.0395187	0.0654222	0.545806
ebi-a-GCST90016958	Gut microbiota abundance (family Victivallaceae id.2255) || id:ebi-a-GCST90016958	oral leukoplakia	Simple mode	10	0.0807475	0.112438	0.490883
ebi-a-GCST90016958	Gut microbiota abundance (family Victivallaceae id.2255) || id:ebi-a-GCST90016958	oral leukoplakia	Weighted mode	10	0.0685043	0.104947	0.530235
ebi-a-GCST90016959	Gut microbiota abundance (genus Actinomyces id.423) || id:ebi-a-GCST90016959	oral leukoplakia	MR Egger	10	0.12678	0.179159	0.499261
ebi-a-GCST90016959	Gut microbiota abundance (genus Actinomyces id.423) || id:ebi-a-GCST90016959	oral leukoplakia	Weighted median	10	0.0141342	0.0453032	0.755047
ebi-a-GCST90016959	Gut microbiota abundance (genus Actinomyces id.423) || id:ebi-a-GCST90016959	oral leukoplakia	Inverse variance weighted	10	-0.00328462	0.0408589	0.935928
ebi-a-GCST90016959	Gut microbiota abundance (genus Actinomyces id.423) || id:ebi-a-GCST90016959	oral leukoplakia	Simple mode	10	-0.0442334	0.0881163	0.627727
ebi-a-GCST90016959	Gut microbiota abundance (genus Actinomyces id.423) || id:ebi-a-GCST90016959	oral leukoplakia	Weighted mode	10	0.014797	0.0777535	0.853293
ebi-a-GCST90016960	Gut microbiota abundance (genus Adlercreutzia id.812) || id:ebi-a-GCST90016960	oral leukoplakia	MR Egger	10	-0.046559	0.182937	0.805523
ebi-a-GCST90016960	Gut microbiota abundance (genus Adlercreutzia id.812) || id:ebi-a-GCST90016960	oral leukoplakia	Weighted median	10	0.039856	0.0472212	0.398655
ebi-a-GCST90016960	Gut microbiota abundance (genus Adlercreutzia id.812) || id:ebi-a-GCST90016960	oral leukoplakia	Inverse variance weighted	10	0.0338711	0.0409984	0.408716
ebi-a-GCST90016960	Gut microbiota abundance (genus Adlercreutzia id.812) || id:ebi-a-GCST90016960	oral leukoplakia	Simple mode	10	0.111962	0.0873274	0.23185
ebi-a-GCST90016960	Gut microbiota abundance (genus Adlercreutzia id.812) || id:ebi-a-GCST90016960	oral leukoplakia	Weighted mode	10	0.0565363	0.0680129	0.42733
ebi-a-GCST90016961	Gut microbiota abundance (genus Akkermansia id.4037) || id:ebi-a-GCST90016961	oral leukoplakia	MR Egger	10	0.0888649	0.109736	0.441472
ebi-a-GCST90016961	Gut microbiota abundance (genus Akkermansia id.4037) || id:ebi-a-GCST90016961	oral leukoplakia	Weighted median	10	-0.0290589	0.0356388	0.414859
ebi-a-GCST90016961	Gut microbiota abundance (genus Akkermansia id.4037) || id:ebi-a-GCST90016961	oral leukoplakia	Inverse variance weighted	10	-0.000844968	0.0254942	0.97356
ebi-a-GCST90016961	Gut microbiota abundance (genus Akkermansia id.4037) || id:ebi-a-GCST90016961	oral leukoplakia	Simple mode	10	-0.0466047	0.0589408	0.449451
ebi-a-GCST90016961	Gut microbiota abundance (genus Akkermansia id.4037) || id:ebi-a-GCST90016961	oral leukoplakia	Weighted mode	10	-0.0447501	0.0584833	0.463757
ebi-a-GCST90016962	Gut microbiota abundance (genus Alistipes id.968) || id:ebi-a-GCST90016962	oral leukoplakia	MR Egger	10	-0.0474753	0.0905387	0.614239
ebi-a-GCST90016962	Gut microbiota abundance (genus Alistipes id.968) || id:ebi-a-GCST90016962	oral leukoplakia	Weighted median	10	-0.0230175	0.026996	0.393866
ebi-a-GCST90016962	Gut microbiota abundance (genus Alistipes id.968) || id:ebi-a-GCST90016962	oral leukoplakia	Inverse variance weighted	10	-0.0204955	0.0210307	0.329784
ebi-a-GCST90016962	Gut microbiota abundance (genus Alistipes id.968) || id:ebi-a-GCST90016962	oral leukoplakia	Simple mode	10	-0.0140781	0.0403137	0.734961
ebi-a-GCST90016962	Gut microbiota abundance (genus Alistipes id.968) || id:ebi-a-GCST90016962	oral leukoplakia	Weighted mode	10	-0.0169183	0.0397793	0.680603
ebi-a-GCST90016963	Gut microbiota abundance (genus Allisonella id.2174) || id:ebi-a-GCST90016963	oral leukoplakia	MR Egger	9	0.365713	0.641932	0.586686
ebi-a-GCST90016963	Gut microbiota abundance (genus Allisonella id.2174) || id:ebi-a-GCST90016963	oral leukoplakia	Weighted median	9	0.0906107	0.0759102	0.232612
ebi-a-GCST90016963	Gut microbiota abundance (genus Allisonella id.2174) || id:ebi-a-GCST90016963	oral leukoplakia	Inverse variance weighted	9	0.113731	0.0651022	0.080643
ebi-a-GCST90016963	Gut microbiota abundance (genus Allisonella id.2174) || id:ebi-a-GCST90016963	oral leukoplakia	Simple mode	9	0.132291	0.130049	0.338815
ebi-a-GCST90016963	Gut microbiota abundance (genus Allisonella id.2174) || id:ebi-a-GCST90016963	oral leukoplakia	Weighted mode	9	0.124367	0.110615	0.293478
ebi-a-GCST90016964	Gut microbiota abundance (genus Alloprevotella id.961) || id:ebi-a-GCST90016964	oral leukoplakia	MR Egger	4	1.10865	1.68427	0.578026
ebi-a-GCST90016964	Gut microbiota abundance (genus Alloprevotella id.961) || id:ebi-a-GCST90016964	oral leukoplakia	Weighted median	4	0.116019	0.101265	0.251922
ebi-a-GCST90016964	Gut microbiota abundance (genus Alloprevotella id.961) || id:ebi-a-GCST90016964	oral leukoplakia	Inverse variance weighted	4	0.0736253	0.0848736	0.385685
ebi-a-GCST90016964	Gut microbiota abundance (genus Alloprevotella id.961) || id:ebi-a-GCST90016964	oral leukoplakia	Simple mode	4	0.118036	0.134796	0.445668
ebi-a-GCST90016964	Gut microbiota abundance (genus Alloprevotella id.961) || id:ebi-a-GCST90016964	oral leukoplakia	Weighted mode	4	0.118036	0.137068	0.452482
ebi-a-GCST90016965	Gut microbiota abundance (genus Anaerofilum id.2053) || id:ebi-a-GCST90016965	oral leukoplakia	MR Egger	10	0.0497252	0.165028	0.770858
ebi-a-GCST90016965	Gut microbiota abundance (genus Anaerofilum id.2053) || id:ebi-a-GCST90016965	oral leukoplakia	Weighted median	10	-0.00757508	0.0499362	0.879427
ebi-a-GCST90016965	Gut microbiota abundance (genus Anaerofilum id.2053) || id:ebi-a-GCST90016965	oral leukoplakia	Inverse variance weighted	10	-0.0188419	0.0388928	0.628061
ebi-a-GCST90016965	Gut microbiota abundance (genus Anaerofilum id.2053) || id:ebi-a-GCST90016965	oral leukoplakia	Simple mode	10	-0.0760869	0.0783119	0.356642
ebi-a-GCST90016965	Gut microbiota abundance (genus Anaerofilum id.2053) || id:ebi-a-GCST90016965	oral leukoplakia	Weighted mode	10	0.00435347	0.07704	0.956171
ebi-a-GCST90016966	Gut microbiota abundance (genus Anaerostipes id.1991) || id:ebi-a-GCST90016966	oral leukoplakia	MR Egger	10	-0.0191552	0.100964	0.854252
ebi-a-GCST90016966	Gut microbiota abundance (genus Anaerostipes id.1991) || id:ebi-a-GCST90016966	oral leukoplakia	Weighted median	10	-0.00167418	0.0273158	0.951128
ebi-a-GCST90016966	Gut microbiota abundance (genus Anaerostipes id.1991) || id:ebi-a-GCST90016966	oral leukoplakia	Inverse variance weighted	10	0.0101761	0.0221096	0.645332
ebi-a-GCST90016966	Gut microbiota abundance (genus Anaerostipes id.1991) || id:ebi-a-GCST90016966	oral leukoplakia	Simple mode	10	-0.00768093	0.0431675	0.862716
ebi-a-GCST90016966	Gut microbiota abundance (genus Anaerostipes id.1991) || id:ebi-a-GCST90016966	oral leukoplakia	Weighted mode	10	-0.00696126	0.0417343	0.871215
ebi-a-GCST90016967	Gut microbiota abundance (genus Anaerotruncus id.2054) || id:ebi-a-GCST90016967	oral leukoplakia	MR Egger	10	-0.0460438	0.0931106	0.634241
ebi-a-GCST90016967	Gut microbiota abundance (genus Anaerotruncus id.2054) || id:ebi-a-GCST90016967	oral leukoplakia	Weighted median	10	-0.0273193	0.0291895	0.34931
ebi-a-GCST90016967	Gut microbiota abundance (genus Anaerotruncus id.2054) || id:ebi-a-GCST90016967	oral leukoplakia	Inverse variance weighted	10	-0.0337209	0.0216455	0.119263
ebi-a-GCST90016967	Gut microbiota abundance (genus Anaerotruncus id.2054) || id:ebi-a-GCST90016967	oral leukoplakia	Simple mode	10	-0.0195705	0.042172	0.653622
ebi-a-GCST90016967	Gut microbiota abundance (genus Anaerotruncus id.2054) || id:ebi-a-GCST90016967	oral leukoplakia	Weighted mode	10	-0.0206346	0.0415369	0.631253
ebi-a-GCST90016968	Gut microbiota abundance (genus Bacteroides id.918) || id:ebi-a-GCST90016968	oral leukoplakia	MR Egger	10	-0.128645	0.106641	0.26215
ebi-a-GCST90016968	Gut microbiota abundance (genus Bacteroides id.918) || id:ebi-a-GCST90016968	oral leukoplakia	Weighted median	10	-0.0339701	0.028599	0.234909
ebi-a-GCST90016968	Gut microbiota abundance (genus Bacteroides id.918) || id:ebi-a-GCST90016968	oral leukoplakia	Inverse variance weighted	10	-0.0337747	0.0245058	0.168131
ebi-a-GCST90016968	Gut microbiota abundance (genus Bacteroides id.918) || id:ebi-a-GCST90016968	oral leukoplakia	Simple mode	10	-0.0681862	0.0542318	0.240287
ebi-a-GCST90016968	Gut microbiota abundance (genus Bacteroides id.918) || id:ebi-a-GCST90016968	oral leukoplakia	Weighted mode	10	-0.0691695	0.0540193	0.232398
ebi-a-GCST90016969	Gut microbiota abundance (genus Barnesiella id.944) || id:ebi-a-GCST90016969	oral leukoplakia	MR Egger	10	0.0781661	0.100029	0.457048
ebi-a-GCST90016969	Gut microbiota abundance (genus Barnesiella id.944) || id:ebi-a-GCST90016969	oral leukoplakia	Weighted median	10	0.0236082	0.0308435	0.444022
ebi-a-GCST90016969	Gut microbiota abundance (genus Barnesiella id.944) || id:ebi-a-GCST90016969	oral leukoplakia	Inverse variance weighted	10	0.0274599	0.0233059	0.238701
ebi-a-GCST90016969	Gut microbiota abundance (genus Barnesiella id.944) || id:ebi-a-GCST90016969	oral leukoplakia	Simple mode	10	0.0099178	0.0514854	0.851523
ebi-a-GCST90016969	Gut microbiota abundance (genus Barnesiella id.944) || id:ebi-a-GCST90016969	oral leukoplakia	Weighted mode	10	0.0148381	0.0503439	0.774882
ebi-a-GCST90016970	Gut microbiota abundance (genus Bifidobacterium id.436) || id:ebi-a-GCST90016970	oral leukoplakia	MR Egger	10	-0.0411367	0.100368	0.692664
ebi-a-GCST90016970	Gut microbiota abundance (genus Bifidobacterium id.436) || id:ebi-a-GCST90016970	oral leukoplakia	Weighted median	10	0.0165213	0.0308016	0.591698
ebi-a-GCST90016970	Gut microbiota abundance (genus Bifidobacterium id.436) || id:ebi-a-GCST90016970	oral leukoplakia	Inverse variance weighted	10	0.0209091	0.0229491	0.362239
ebi-a-GCST90016970	Gut microbiota abundance (genus Bifidobacterium id.436) || id:ebi-a-GCST90016970	oral leukoplakia	Simple mode	10	-0.0100847	0.0493618	0.842663
ebi-a-GCST90016970	Gut microbiota abundance (genus Bifidobacterium id.436) || id:ebi-a-GCST90016970	oral leukoplakia	Weighted mode	10	-0.00852193	0.0476923	0.862142
ebi-a-GCST90016971	Gut microbiota abundance (genus Bilophila id.3170) || id:ebi-a-GCST90016971	oral leukoplakia	MR Egger	10	-0.0683989	0.106021	0.536891
ebi-a-GCST90016971	Gut microbiota abundance (genus Bilophila id.3170) || id:ebi-a-GCST90016971	oral leukoplakia	Weighted median	10	0.00370855	0.0324989	0.909148
ebi-a-GCST90016971	Gut microbiota abundance (genus Bilophila id.3170) || id:ebi-a-GCST90016971	oral leukoplakia	Inverse variance weighted	10	-0.0160869	0.0245255	0.511872
ebi-a-GCST90016971	Gut microbiota abundance (genus Bilophila id.3170) || id:ebi-a-GCST90016971	oral leukoplakia	Simple mode	10	0.02982	0.0534538	0.59054
ebi-a-GCST90016971	Gut microbiota abundance (genus Bilophila id.3170) || id:ebi-a-GCST90016971	oral leukoplakia	Weighted mode	10	0.0289133	0.0548192	0.610648
ebi-a-GCST90016972	Gut microbiota abundance (genus Blautia id.1992) || id:ebi-a-GCST90016972	oral leukoplakia	Wald ratio	1	0.0270476	0.0532319	0.611377
ebi-a-GCST90016973	Gut microbiota abundance (genus Butyricicoccus id.2055) || id:ebi-a-GCST90016973	oral leukoplakia	MR Egger	10	0.129602	0.103792	0.247088
ebi-a-GCST90016973	Gut microbiota abundance (genus Butyricicoccus id.2055) || id:ebi-a-GCST90016973	oral leukoplakia	Weighted median	10	-0.00241007	0.0288327	0.933384
ebi-a-GCST90016973	Gut microbiota abundance (genus Butyricicoccus id.2055) || id:ebi-a-GCST90016973	oral leukoplakia	Inverse variance weighted	10	0.0237183	0.0241861	0.326761
ebi-a-GCST90016973	Gut microbiota abundance (genus Butyricicoccus id.2055) || id:ebi-a-GCST90016973	oral leukoplakia	Simple mode	10	-0.0276632	0.0543958	0.623296
ebi-a-GCST90016973	Gut microbiota abundance (genus Butyricicoccus id.2055) || id:ebi-a-GCST90016973	oral leukoplakia	Weighted mode	10	-0.0208435	0.0541098	0.709029
ebi-a-GCST90016974	Gut microbiota abundance (genus Butyricimonas id.945) || id:ebi-a-GCST90016974	oral leukoplakia	MR Egger	10	-0.232814	0.140819	0.136871
ebi-a-GCST90016974	Gut microbiota abundance (genus Butyricimonas id.945) || id:ebi-a-GCST90016974	oral leukoplakia	Weighted median	10	-0.0393565	0.0400338	0.325567
ebi-a-GCST90016974	Gut microbiota abundance (genus Butyricimonas id.945) || id:ebi-a-GCST90016974	oral leukoplakia	Inverse variance weighted	10	-0.0135902	0.0354414	0.701383
ebi-a-GCST90016974	Gut microbiota abundance (genus Butyricimonas id.945) || id:ebi-a-GCST90016974	oral leukoplakia	Simple mode	10	0.0912554	0.0899282	0.336723
ebi-a-GCST90016974	Gut microbiota abundance (genus Butyricimonas id.945) || id:ebi-a-GCST90016974	oral leukoplakia	Weighted mode	10	-0.0883739	0.0773897	0.282952
ebi-a-GCST90016975	Gut microbiota abundance (genus Butyrivibrio id.1993) || id:ebi-a-GCST90016975	oral leukoplakia	MR Egger	10	0.378875	0.199386	0.0939381
ebi-a-GCST90016975	Gut microbiota abundance (genus Butyrivibrio id.1993) || id:ebi-a-GCST90016975	oral leukoplakia	Weighted median	10	0.00391483	0.0657611	0.952529
ebi-a-GCST90016975	Gut microbiota abundance (genus Butyrivibrio id.1993) || id:ebi-a-GCST90016975	oral leukoplakia	Inverse variance weighted	10	0.00867131	0.0487864	0.858927
ebi-a-GCST90016975	Gut microbiota abundance (genus Butyrivibrio id.1993) || id:ebi-a-GCST90016975	oral leukoplakia	Simple mode	10	-0.107636	0.116352	0.379056
ebi-a-GCST90016975	Gut microbiota abundance (genus Butyrivibrio id.1993) || id:ebi-a-GCST90016975	oral leukoplakia	Weighted mode	10	0.138123	0.110521	0.242914
ebi-a-GCST90016976	Gut microbiota abundance (genus Candidatus Soleaferrea id.11350) || id:ebi-a-GCST90016976	oral leukoplakia	MR Egger	10	0.11823	0.15218	0.459564
ebi-a-GCST90016976	Gut microbiota abundance (genus Candidatus Soleaferrea id.11350) || id:ebi-a-GCST90016976	oral leukoplakia	Weighted median	10	0.0229025	0.0471214	0.626945
ebi-a-GCST90016976	Gut microbiota abundance (genus Candidatus Soleaferrea id.11350) || id:ebi-a-GCST90016976	oral leukoplakia	Inverse variance weighted	10	-0.00690943	0.0354721	0.845561
ebi-a-GCST90016976	Gut microbiota abundance (genus Candidatus Soleaferrea id.11350) || id:ebi-a-GCST90016976	oral leukoplakia	Simple mode	10	0.0181699	0.0674959	0.793845
ebi-a-GCST90016976	Gut microbiota abundance (genus Candidatus Soleaferrea id.11350) || id:ebi-a-GCST90016976	oral leukoplakia	Weighted mode	10	0.0284538	0.0650674	0.672201
ebi-a-GCST90016977	Gut microbiota abundance (genus Catenibacterium id.2153) || id:ebi-a-GCST90016977	oral leukoplakia	MR Egger	9	-0.0762387	0.701916	0.916556
ebi-a-GCST90016977	Gut microbiota abundance (genus Catenibacterium id.2153) || id:ebi-a-GCST90016977	oral leukoplakia	Weighted median	9	0.0761661	0.0804671	0.343869
ebi-a-GCST90016977	Gut microbiota abundance (genus Catenibacterium id.2153) || id:ebi-a-GCST90016977	oral leukoplakia	Inverse variance weighted	9	0.0209992	0.0707076	0.766476
ebi-a-GCST90016977	Gut microbiota abundance (genus Catenibacterium id.2153) || id:ebi-a-GCST90016977	oral leukoplakia	Simple mode	9	0.189117	0.159688	0.270288
ebi-a-GCST90016977	Gut microbiota abundance (genus Catenibacterium id.2153) || id:ebi-a-GCST90016977	oral leukoplakia	Weighted mode	9	0.176191	0.143232	0.2536
ebi-a-GCST90016978	Gut microbiota abundance (genus Christensenellaceae R 7group id.11283) || id:ebi-a-GCST90016978	oral leukoplakia	MR Egger	10	-0.111349	0.106371	0.325785
ebi-a-GCST90016978	Gut microbiota abundance (genus Christensenellaceae R 7group id.11283) || id:ebi-a-GCST90016978	oral leukoplakia	Weighted median	10	-0.045529	0.0307209	0.138335
ebi-a-GCST90016978	Gut microbiota abundance (genus Christensenellaceae R 7group id.11283) || id:ebi-a-GCST90016978	oral leukoplakia	Inverse variance weighted	10	-0.0147573	0.0245127	0.547157
ebi-a-GCST90016978	Gut microbiota abundance (genus Christensenellaceae R 7group id.11283) || id:ebi-a-GCST90016978	oral leukoplakia	Simple mode	10	-0.0521886	0.0510747	0.333551
ebi-a-GCST90016978	Gut microbiota abundance (genus Christensenellaceae R 7group id.11283) || id:ebi-a-GCST90016978	oral leukoplakia	Weighted mode	10	-0.0541388	0.0503285	0.310048
ebi-a-GCST90016979	Gut microbiota abundance (genus Clostridium innocuum group id.14397) || id:ebi-a-GCST90016979	oral leukoplakia	MR Egger	10	0.0809356	0.198957	0.694821
ebi-a-GCST90016979	Gut microbiota abundance (genus Clostridium innocuum group id.14397) || id:ebi-a-GCST90016979	oral leukoplakia	Weighted median	10	0.0375799	0.0591982	0.525549
ebi-a-GCST90016979	Gut microbiota abundance (genus Clostridium innocuum group id.14397) || id:ebi-a-GCST90016979	oral leukoplakia	Inverse variance weighted	10	0.0736283	0.0434708	0.0903143
ebi-a-GCST90016979	Gut microbiota abundance (genus Clostridium innocuum group id.14397) || id:ebi-a-GCST90016979	oral leukoplakia	Simple mode	10	0.0255212	0.0942105	0.792582
ebi-a-GCST90016979	Gut microbiota abundance (genus Clostridium innocuum group id.14397) || id:ebi-a-GCST90016979	oral leukoplakia	Weighted mode	10	0.022535	0.0873147	0.802143
ebi-a-GCST90016980	Gut microbiota abundance (genus Clostridium sensustricto1 id.1873) || id:ebi-a-GCST90016980	oral leukoplakia	MR Egger	10	-0.144974	0.101275	0.190175
ebi-a-GCST90016980	Gut microbiota abundance (genus Clostridium sensustricto1 id.1873) || id:ebi-a-GCST90016980	oral leukoplakia	Weighted median	10	0.0236852	0.0339307	0.485149
ebi-a-GCST90016980	Gut microbiota abundance (genus Clostridium sensustricto1 id.1873) || id:ebi-a-GCST90016980	oral leukoplakia	Inverse variance weighted	10	0.0348348	0.0236458	0.1407
ebi-a-GCST90016980	Gut microbiota abundance (genus Clostridium sensustricto1 id.1873) || id:ebi-a-GCST90016980	oral leukoplakia	Simple mode	10	0.0154068	0.0582018	0.797193
ebi-a-GCST90016980	Gut microbiota abundance (genus Clostridium sensustricto1 id.1873) || id:ebi-a-GCST90016980	oral leukoplakia	Weighted mode	10	0.0145228	0.0581752	0.808471
ebi-a-GCST90016981	Gut microbiota abundance (genus Collinsella id.815) || id:ebi-a-GCST90016981	oral leukoplakia	MR Egger	10	0.00951518	0.104171	0.929466
ebi-a-GCST90016981	Gut microbiota abundance (genus Collinsella id.815) || id:ebi-a-GCST90016981	oral leukoplakia	Weighted median	10	0.0136986	0.0328967	0.677109
ebi-a-GCST90016981	Gut microbiota abundance (genus Collinsella id.815) || id:ebi-a-GCST90016981	oral leukoplakia	Inverse variance weighted	10	0.0432503	0.023142	0.061636
ebi-a-GCST90016981	Gut microbiota abundance (genus Collinsella id.815) || id:ebi-a-GCST90016981	oral leukoplakia	Simple mode	10	0.00243166	0.050127	0.962369
ebi-a-GCST90016981	Gut microbiota abundance (genus Collinsella id.815) || id:ebi-a-GCST90016981	oral leukoplakia	Weighted mode	10	0.00606042	0.0477919	0.90188
ebi-a-GCST90016982	Gut microbiota abundance (genus Coprobacter id.949) || id:ebi-a-GCST90016982	oral leukoplakia	MR Egger	10	0.141729	0.156444	0.391434
ebi-a-GCST90016982	Gut microbiota abundance (genus Coprobacter id.949) || id:ebi-a-GCST90016982	oral leukoplakia	Weighted median	10	0.0290367	0.0492503	0.555476
ebi-a-GCST90016982	Gut microbiota abundance (genus Coprobacter id.949) || id:ebi-a-GCST90016982	oral leukoplakia	Inverse variance weighted	10	0.00230189	0.0366084	0.949863
ebi-a-GCST90016982	Gut microbiota abundance (genus Coprobacter id.949) || id:ebi-a-GCST90016982	oral leukoplakia	Simple mode	10	0.0772874	0.0923854	0.424486
ebi-a-GCST90016982	Gut microbiota abundance (genus Coprobacter id.949) || id:ebi-a-GCST90016982	oral leukoplakia	Weighted mode	10	0.0800722	0.0929117	0.411165
ebi-a-GCST90016983	Gut microbiota abundance (genus Coprococcus1 id.11301) || id:ebi-a-GCST90016983	oral leukoplakia	MR Egger	10	-0.104566	0.1035	0.341929
ebi-a-GCST90016983	Gut microbiota abundance (genus Coprococcus1 id.11301) || id:ebi-a-GCST90016983	oral leukoplakia	Weighted median	10	-0.0265587	0.0306683	0.38649
ebi-a-GCST90016983	Gut microbiota abundance (genus Coprococcus1 id.11301) || id:ebi-a-GCST90016983	oral leukoplakia	Inverse variance weighted	10	-0.00480944	0.0239608	0.840917
ebi-a-GCST90016983	Gut microbiota abundance (genus Coprococcus1 id.11301) || id:ebi-a-GCST90016983	oral leukoplakia	Simple mode	10	-0.0498688	0.0540419	0.380195
ebi-a-GCST90016983	Gut microbiota abundance (genus Coprococcus1 id.11301) || id:ebi-a-GCST90016983	oral leukoplakia	Weighted mode	10	-0.0470158	0.0483534	0.356289
ebi-a-GCST90016984	Gut microbiota abundance (genus Coprococcus2 id.11302) || id:ebi-a-GCST90016984	oral leukoplakia	MR Egger	10	-0.237612	0.137562	0.122381
ebi-a-GCST90016984	Gut microbiota abundance (genus Coprococcus2 id.11302) || id:ebi-a-GCST90016984	oral leukoplakia	Weighted median	10	-0.0466076	0.0386339	0.227666
ebi-a-GCST90016984	Gut microbiota abundance (genus Coprococcus2 id.11302) || id:ebi-a-GCST90016984	oral leukoplakia	Inverse variance weighted	10	-0.0470937	0.0337454	0.162848
ebi-a-GCST90016984	Gut microbiota abundance (genus Coprococcus2 id.11302) || id:ebi-a-GCST90016984	oral leukoplakia	Simple mode	10	-0.0396259	0.0710512	0.590643
ebi-a-GCST90016984	Gut microbiota abundance (genus Coprococcus2 id.11302) || id:ebi-a-GCST90016984	oral leukoplakia	Weighted mode	10	-0.0396259	0.0745941	0.608125
ebi-a-GCST90016985	Gut microbiota abundance (genus Coprococcus3 id.11303) || id:ebi-a-GCST90016985	oral leukoplakia	MR Egger	10	0.093751	0.0955384	0.35519
ebi-a-GCST90016985	Gut microbiota abundance (genus Coprococcus3 id.11303) || id:ebi-a-GCST90016985	oral leukoplakia	Weighted median	10	0.0475139	0.0284875	0.0953385
ebi-a-GCST90016985	Gut microbiota abundance (genus Coprococcus3 id.11303) || id:ebi-a-GCST90016985	oral leukoplakia	Inverse variance weighted	10	0.0375404	0.0221422	0.0899956
ebi-a-GCST90016985	Gut microbiota abundance (genus Coprococcus3 id.11303) || id:ebi-a-GCST90016985	oral leukoplakia	Simple mode	10	0.0582844	0.0426723	0.205139
ebi-a-GCST90016985	Gut microbiota abundance (genus Coprococcus3 id.11303) || id:ebi-a-GCST90016985	oral leukoplakia	Weighted mode	10	0.0572123	0.0406037	0.192424
ebi-a-GCST90016986	Gut microbiota abundance (genus Defluviitaleaceae UCG011 id.11287) || id:ebi-a-GCST90016986	oral leukoplakia	MR Egger	10	0.15347	0.130218	0.272439
ebi-a-GCST90016986	Gut microbiota abundance (genus Defluviitaleaceae UCG011 id.11287) || id:ebi-a-GCST90016986	oral leukoplakia	Weighted median	10	0.0274162	0.0415725	0.509587
ebi-a-GCST90016986	Gut microbiota abundance (genus Defluviitaleaceae UCG011 id.11287) || id:ebi-a-GCST90016986	oral leukoplakia	Inverse variance weighted	10	0.0151317	0.0306308	0.621304
ebi-a-GCST90016986	Gut microbiota abundance (genus Defluviitaleaceae UCG011 id.11287) || id:ebi-a-GCST90016986	oral leukoplakia	Simple mode	10	0.0208453	0.0704322	0.773974
ebi-a-GCST90016986	Gut microbiota abundance (genus Defluviitaleaceae UCG011 id.11287) || id:ebi-a-GCST90016986	oral leukoplakia	Weighted mode	10	0.0424686	0.0699056	0.558525
ebi-a-GCST90016987	Gut microbiota abundance (genus Desulfovibrio id.3173) || id:ebi-a-GCST90016987	oral leukoplakia	MR Egger	10	-0.0962627	0.149388	0.537361
ebi-a-GCST90016987	Gut microbiota abundance (genus Desulfovibrio id.3173) || id:ebi-a-GCST90016987	oral leukoplakia	Weighted median	10	-0.0469647	0.0408806	0.250627
ebi-a-GCST90016987	Gut microbiota abundance (genus Desulfovibrio id.3173) || id:ebi-a-GCST90016987	oral leukoplakia	Inverse variance weighted	10	-0.0386732	0.0333049	0.245566
ebi-a-GCST90016987	Gut microbiota abundance (genus Desulfovibrio id.3173) || id:ebi-a-GCST90016987	oral leukoplakia	Simple mode	10	-0.0415727	0.0645242	0.535457
ebi-a-GCST90016987	Gut microbiota abundance (genus Desulfovibrio id.3173) || id:ebi-a-GCST90016987	oral leukoplakia	Weighted mode	10	-0.0458623	0.0619433	0.477932
ebi-a-GCST90016988	Gut microbiota abundance (genus Dialister id.2183) || id:ebi-a-GCST90016988	oral leukoplakia	MR Egger	10	-0.204543	0.124557	0.139183
ebi-a-GCST90016988	Gut microbiota abundance (genus Dialister id.2183) || id:ebi-a-GCST90016988	oral leukoplakia	Weighted median	10	0.0430338	0.0379888	0.257297
ebi-a-GCST90016988	Gut microbiota abundance (genus Dialister id.2183) || id:ebi-a-GCST90016988	oral leukoplakia	Inverse variance weighted	10	0.0416311	0.0335332	0.214425
ebi-a-GCST90016988	Gut microbiota abundance (genus Dialister id.2183) || id:ebi-a-GCST90016988	oral leukoplakia	Simple mode	10	0.0889133	0.0703971	0.238319
ebi-a-GCST90016988	Gut microbiota abundance (genus Dialister id.2183) || id:ebi-a-GCST90016988	oral leukoplakia	Weighted mode	10	0.0822436	0.0683066	0.259285
ebi-a-GCST90016989	Gut microbiota abundance (genus Dorea id.1997) || id:ebi-a-GCST90016989	oral leukoplakia	MR Egger	10	0.0979659	0.090645	0.311303
ebi-a-GCST90016989	Gut microbiota abundance (genus Dorea id.1997) || id:ebi-a-GCST90016989	oral leukoplakia	Weighted median	10	0.0460852	0.0285243	0.106171
ebi-a-GCST90016989	Gut microbiota abundance (genus Dorea id.1997) || id:ebi-a-GCST90016989	oral leukoplakia	Inverse variance weighted	10	0.0396245	0.020999	0.0591648
ebi-a-GCST90016989	Gut microbiota abundance (genus Dorea id.1997) || id:ebi-a-GCST90016989	oral leukoplakia	Simple mode	10	0.0556686	0.0434408	0.232054
ebi-a-GCST90016989	Gut microbiota abundance (genus Dorea id.1997) || id:ebi-a-GCST90016989	oral leukoplakia	Weighted mode	10	0.0583716	0.0428222	0.205971
ebi-a-GCST90016990	Gut microbiota abundance (genus Eggerthella id.819) || id:ebi-a-GCST90016990	oral leukoplakia	MR Egger	10	-0.00584891	0.196091	0.976935
ebi-a-GCST90016990	Gut microbiota abundance (genus Eggerthella id.819) || id:ebi-a-GCST90016990	oral leukoplakia	Weighted median	10	0.0605777	0.0535457	0.257917
ebi-a-GCST90016990	Gut microbiota abundance (genus Eggerthella id.819) || id:ebi-a-GCST90016990	oral leukoplakia	Inverse variance weighted	10	0.0454117	0.0434694	0.296171
ebi-a-GCST90016990	Gut microbiota abundance (genus Eggerthella id.819) || id:ebi-a-GCST90016990	oral leukoplakia	Simple mode	10	0.110506	0.0898633	0.249979
ebi-a-GCST90016990	Gut microbiota abundance (genus Eggerthella id.819) || id:ebi-a-GCST90016990	oral leukoplakia	Weighted mode	10	0.0846449	0.0857735	0.349506
ebi-a-GCST90016991	Gut microbiota abundance (genus Eisenbergiella id.11304) || id:ebi-a-GCST90016991	oral leukoplakia	MR Egger	10	-0.308131	0.156108	0.0838456
ebi-a-GCST90016991	Gut microbiota abundance (genus Eisenbergiella id.11304) || id:ebi-a-GCST90016991	oral leukoplakia	Weighted median	10	0.00108579	0.0547146	0.984167
ebi-a-GCST90016991	Gut microbiota abundance (genus Eisenbergiella id.11304) || id:ebi-a-GCST90016991	oral leukoplakia	Inverse variance weighted	10	-0.0160381	0.0420983	0.703228
ebi-a-GCST90016991	Gut microbiota abundance (genus Eisenbergiella id.11304) || id:ebi-a-GCST90016991	oral leukoplakia	Simple mode	10	0.0764872	0.102667	0.475272
ebi-a-GCST90016991	Gut microbiota abundance (genus Eisenbergiella id.11304) || id:ebi-a-GCST90016991	oral leukoplakia	Weighted mode	10	-0.0818353	0.0909624	0.391737
ebi-a-GCST90016992	Gut microbiota abundance (genus Enterorhabdus id.820) || id:ebi-a-GCST90016992	oral leukoplakia	MR Egger	10	0.196913	0.166753	0.271571
ebi-a-GCST90016992	Gut microbiota abundance (genus Enterorhabdus id.820) || id:ebi-a-GCST90016992	oral leukoplakia	Weighted median	10	-0.00010161	0.0441294	0.998163
ebi-a-GCST90016992	Gut microbiota abundance (genus Enterorhabdus id.820) || id:ebi-a-GCST90016992	oral leukoplakia	Inverse variance weighted	10	0.018103	0.0394828	0.646591
ebi-a-GCST90016992	Gut microbiota abundance (genus Enterorhabdus id.820) || id:ebi-a-GCST90016992	oral leukoplakia	Simple mode	10	-0.0101717	0.0739116	0.893571
ebi-a-GCST90016992	Gut microbiota abundance (genus Enterorhabdus id.820) || id:ebi-a-GCST90016992	oral leukoplakia	Weighted mode	10	0.00357208	0.0676383	0.959036
ebi-a-GCST90016993	Gut microbiota abundance (genus Erysipelatoclostridium id.11381) || id:ebi-a-GCST90016993	oral leukoplakia	MR Egger	10	-0.104993	0.157258	0.523145
ebi-a-GCST90016993	Gut microbiota abundance (genus Erysipelatoclostridium id.11381) || id:ebi-a-GCST90016993	oral leukoplakia	Weighted median	10	0.0354821	0.0399088	0.37396
ebi-a-GCST90016993	Gut microbiota abundance (genus Erysipelatoclostridium id.11381) || id:ebi-a-GCST90016993	oral leukoplakia	Inverse variance weighted	10	0.011002	0.0358119	0.758679
ebi-a-GCST90016993	Gut microbiota abundance (genus Erysipelatoclostridium id.11381) || id:ebi-a-GCST90016993	oral leukoplakia	Simple mode	10	0.0513038	0.0701588	0.483228
ebi-a-GCST90016993	Gut microbiota abundance (genus Erysipelatoclostridium id.11381) || id:ebi-a-GCST90016993	oral leukoplakia	Weighted mode	10	0.0552812	0.0668746	0.429812
ebi-a-GCST90016994	Gut microbiota abundance (genus Erysipelotrichaceae UCG003 id.11384) || id:ebi-a-GCST90016994	oral leukoplakia	Inverse variance weighted	2	0.010318	0.0634595	0.87084
ebi-a-GCST90016995	Gut microbiota abundance (genus Escherichia Shigella id.3504) || id:ebi-a-GCST90016995	oral leukoplakia	MR Egger	10	0.0151621	0.117826	0.900786
ebi-a-GCST90016995	Gut microbiota abundance (genus Escherichia Shigella id.3504) || id:ebi-a-GCST90016995	oral leukoplakia	Weighted median	10	0.0151489	0.0355695	0.670183
ebi-a-GCST90016995	Gut microbiota abundance (genus Escherichia Shigella id.3504) || id:ebi-a-GCST90016995	oral leukoplakia	Inverse variance weighted	10	0.0298612	0.0257352	0.245916
ebi-a-GCST90016995	Gut microbiota abundance (genus Escherichia Shigella id.3504) || id:ebi-a-GCST90016995	oral leukoplakia	Simple mode	10	-0.0146027	0.0642552	0.825299
ebi-a-GCST90016995	Gut microbiota abundance (genus Escherichia Shigella id.3504) || id:ebi-a-GCST90016995	oral leukoplakia	Weighted mode	10	0.000111001	0.0576706	0.998506
ebi-a-GCST90016996	Gut microbiota abundance (genus Eubacterium brachy group id.11296) || id:ebi-a-GCST90016996	oral leukoplakia	MR Egger	10	0.214934	0.191788	0.294934
ebi-a-GCST90016996	Gut microbiota abundance (genus Eubacterium brachy group id.11296) || id:ebi-a-GCST90016996	oral leukoplakia	Weighted median	10	0.0307803	0.0527087	0.55924
ebi-a-GCST90016996	Gut microbiota abundance (genus Eubacterium brachy group id.11296) || id:ebi-a-GCST90016996	oral leukoplakia	Inverse variance weighted	10	0.0438545	0.044109	0.320111
ebi-a-GCST90016996	Gut microbiota abundance (genus Eubacterium brachy group id.11296) || id:ebi-a-GCST90016996	oral leukoplakia	Simple mode	10	-0.00920431	0.0878599	0.918863
ebi-a-GCST90016996	Gut microbiota abundance (genus Eubacterium brachy group id.11296) || id:ebi-a-GCST90016996	oral leukoplakia	Weighted mode	10	-0.00633415	0.0874423	0.943838
ebi-a-GCST90016997	Gut microbiota abundance (genus Eubacterium coprostanoligenes group id.11375) || id:ebi-a-GCST90016997	oral leukoplakia	MR Egger	10	-0.0198182	0.0911121	0.833253
ebi-a-GCST90016997	Gut microbiota abundance (genus Eubacterium coprostanoligenes group id.11375) || id:ebi-a-GCST90016997	oral leukoplakia	Weighted median	10	-0.0157822	0.0276777	0.568534
ebi-a-GCST90016997	Gut microbiota abundance (genus Eubacterium coprostanoligenes group id.11375) || id:ebi-a-GCST90016997	oral leukoplakia	Inverse variance weighted	10	-0.0181496	0.0211354	0.390489
ebi-a-GCST90016997	Gut microbiota abundance (genus Eubacterium coprostanoligenes group id.11375) || id:ebi-a-GCST90016997	oral leukoplakia	Simple mode	10	-0.0105963	0.0405126	0.799551
ebi-a-GCST90016997	Gut microbiota abundance (genus Eubacterium coprostanoligenes group id.11375) || id:ebi-a-GCST90016997	oral leukoplakia	Weighted mode	10	-0.0105963	0.0400438	0.797264
ebi-a-GCST90016998	Gut microbiota abundance (genus Eubacterium eligens group id.14372) || id:ebi-a-GCST90016998	oral leukoplakia	MR Egger	10	0.0485699	0.0991143	0.637261
ebi-a-GCST90016998	Gut microbiota abundance (genus Eubacterium eligens group id.14372) || id:ebi-a-GCST90016998	oral leukoplakia	Weighted median	10	0.016609	0.0290397	0.567362
ebi-a-GCST90016998	Gut microbiota abundance (genus Eubacterium eligens group id.14372) || id:ebi-a-GCST90016998	oral leukoplakia	Inverse variance weighted	10	0.00483774	0.0229607	0.833124
ebi-a-GCST90016998	Gut microbiota abundance (genus Eubacterium eligens group id.14372) || id:ebi-a-GCST90016998	oral leukoplakia	Simple mode	10	0.0138441	0.0485969	0.782185
ebi-a-GCST90016998	Gut microbiota abundance (genus Eubacterium eligens group id.14372) || id:ebi-a-GCST90016998	oral leukoplakia	Weighted mode	10	0.0191275	0.0467679	0.692109
ebi-a-GCST90016999	Gut microbiota abundance (genus Eubacterium fissicatena group id.14373) || id:ebi-a-GCST90016999	oral leukoplakia	MR Egger	10	0.0831205	0.194626	0.680585
ebi-a-GCST90016999	Gut microbiota abundance (genus Eubacterium fissicatena group id.14373) || id:ebi-a-GCST90016999	oral leukoplakia	Weighted median	10	-0.00878375	0.0573757	0.878326
ebi-a-GCST90016999	Gut microbiota abundance (genus Eubacterium fissicatena group id.14373) || id:ebi-a-GCST90016999	oral leukoplakia	Inverse variance weighted	10	0.0025968	0.0453208	0.954308
ebi-a-GCST90016999	Gut microbiota abundance (genus Eubacterium fissicatena group id.14373) || id:ebi-a-GCST90016999	oral leukoplakia	Simple mode	10	-0.0179638	0.0888737	0.844312
ebi-a-GCST90016999	Gut microbiota abundance (genus Eubacterium fissicatena group id.14373) || id:ebi-a-GCST90016999	oral leukoplakia	Weighted mode	10	-0.0179638	0.0900368	0.846294
ebi-a-GCST90017000	Gut microbiota abundance (genus Eubacterium hallii group id.11338) || id:ebi-a-GCST90017000	oral leukoplakia	MR Egger	10	-0.0856882	0.113869	0.4733
ebi-a-GCST90017000	Gut microbiota abundance (genus Eubacterium hallii group id.11338) || id:ebi-a-GCST90017000	oral leukoplakia	Weighted median	10	-0.0104041	0.0298564	0.727487
ebi-a-GCST90017000	Gut microbiota abundance (genus Eubacterium hallii group id.11338) || id:ebi-a-GCST90017000	oral leukoplakia	Inverse variance weighted	10	0.00617613	0.0257629	0.81054
ebi-a-GCST90017000	Gut microbiota abundance (genus Eubacterium hallii group id.11338) || id:ebi-a-GCST90017000	oral leukoplakia	Simple mode	10	-0.00631062	0.0451304	0.891873
ebi-a-GCST90017000	Gut microbiota abundance (genus Eubacterium hallii group id.11338) || id:ebi-a-GCST90017000	oral leukoplakia	Weighted mode	10	-0.010791	0.043459	0.809472
ebi-a-GCST90017001	Gut microbiota abundance (genus Eubacterium nodatum group id.11297) || id:ebi-a-GCST90017001	oral leukoplakia	MR Egger	10	-0.112512	0.202757	0.594128
ebi-a-GCST90017001	Gut microbiota abundance (genus Eubacterium nodatum group id.11297) || id:ebi-a-GCST90017001	oral leukoplakia	Weighted median	10	-0.0093978	0.0630815	0.881571
ebi-a-GCST90017001	Gut microbiota abundance (genus Eubacterium nodatum group id.11297) || id:ebi-a-GCST90017001	oral leukoplakia	Inverse variance weighted	10	0.00742143	0.0481304	0.877457
ebi-a-GCST90017001	Gut microbiota abundance (genus Eubacterium nodatum group id.11297) || id:ebi-a-GCST90017001	oral leukoplakia	Simple mode	10	-0.054105	0.0898682	0.562
ebi-a-GCST90017001	Gut microbiota abundance (genus Eubacterium nodatum group id.11297) || id:ebi-a-GCST90017001	oral leukoplakia	Weighted mode	10	-0.0462392	0.0919203	0.627018
ebi-a-GCST90017002	Gut microbiota abundance (genus Eubacterium oxidoreducens group id.11339) || id:ebi-a-GCST90017002	oral leukoplakia	MR Egger	10	0.103952	0.302499	0.73997
ebi-a-GCST90017002	Gut microbiota abundance (genus Eubacterium oxidoreducens group id.11339) || id:ebi-a-GCST90017002	oral leukoplakia	Weighted median	10	0.039745	0.0573121	0.488006
ebi-a-GCST90017002	Gut microbiota abundance (genus Eubacterium oxidoreducens group id.11339) || id:ebi-a-GCST90017002	oral leukoplakia	Inverse variance weighted	10	0.0145229	0.0630036	0.817696
ebi-a-GCST90017002	Gut microbiota abundance (genus Eubacterium oxidoreducens group id.11339) || id:ebi-a-GCST90017002	oral leukoplakia	Simple mode	10	0.0609256	0.0923215	0.525826
ebi-a-GCST90017002	Gut microbiota abundance (genus Eubacterium oxidoreducens group id.11339) || id:ebi-a-GCST90017002	oral leukoplakia	Weighted mode	10	0.0609256	0.0952995	0.538553
ebi-a-GCST90017003	Gut microbiota abundance (genus Eubacterium rectale group id.14374) || id:ebi-a-GCST90017003	oral leukoplakia	MR Egger	10	-0.00553328	0.136038	0.968552
ebi-a-GCST90017003	Gut microbiota abundance (genus Eubacterium rectale group id.14374) || id:ebi-a-GCST90017003	oral leukoplakia	Weighted median	10	0.0178437	0.0325516	0.583579
ebi-a-GCST90017003	Gut microbiota abundance (genus Eubacterium rectale group id.14374) || id:ebi-a-GCST90017003	oral leukoplakia	Inverse variance weighted	10	0.0122526	0.0297425	0.680373
ebi-a-GCST90017003	Gut microbiota abundance (genus Eubacterium rectale group id.14374) || id:ebi-a-GCST90017003	oral leukoplakia	Simple mode	10	0.0129616	0.0524944	0.810515
ebi-a-GCST90017003	Gut microbiota abundance (genus Eubacterium rectale group id.14374) || id:ebi-a-GCST90017003	oral leukoplakia	Weighted mode	10	0.00597671	0.0500692	0.907605
ebi-a-GCST90017004	Gut microbiota abundance (genus Eubacterium ruminantium group id.11340) || id:ebi-a-GCST90017004	oral leukoplakia	MR Egger	10	0.0857108	0.137369	0.550038
ebi-a-GCST90017004	Gut microbiota abundance (genus Eubacterium ruminantium group id.11340) || id:ebi-a-GCST90017004	oral leukoplakia	Weighted median	10	0.0367748	0.0435124	0.398023
ebi-a-GCST90017004	Gut microbiota abundance (genus Eubacterium ruminantium group id.11340) || id:ebi-a-GCST90017004	oral leukoplakia	Inverse variance weighted	10	0.0126744	0.0318409	0.690591
ebi-a-GCST90017004	Gut microbiota abundance (genus Eubacterium ruminantium group id.11340) || id:ebi-a-GCST90017004	oral leukoplakia	Simple mode	10	0.0406479	0.057925	0.500588
ebi-a-GCST90017004	Gut microbiota abundance (genus Eubacterium ruminantium group id.11340) || id:ebi-a-GCST90017004	oral leukoplakia	Weighted mode	10	0.0425335	0.058126	0.482941
ebi-a-GCST90017005	Gut microbiota abundance (genus Eubacterium ventriosum group id.11341) || id:ebi-a-GCST90017005	oral leukoplakia	MR Egger	10	0.0286648	0.103052	0.787944
ebi-a-GCST90017005	Gut microbiota abundance (genus Eubacterium ventriosum group id.11341) || id:ebi-a-GCST90017005	oral leukoplakia	Weighted median	10	-0.0199936	0.0307968	0.516202
ebi-a-GCST90017005	Gut microbiota abundance (genus Eubacterium ventriosum group id.11341) || id:ebi-a-GCST90017005	oral leukoplakia	Inverse variance weighted	10	0.00119555	0.0226282	0.957864
ebi-a-GCST90017005	Gut microbiota abundance (genus Eubacterium ventriosum group id.11341) || id:ebi-a-GCST90017005	oral leukoplakia	Simple mode	10	-0.039399	0.053646	0.481384
ebi-a-GCST90017005	Gut microbiota abundance (genus Eubacterium ventriosum group id.11341) || id:ebi-a-GCST90017005	oral leukoplakia	Weighted mode	10	-0.0343328	0.0495344	0.505732
ebi-a-GCST90017006	Gut microbiota abundance (genus Eubacterium xylanophilum group id.14375) || id:ebi-a-GCST90017006	oral leukoplakia	MR Egger	10	0.0259334	0.103107	0.807753
ebi-a-GCST90017006	Gut microbiota abundance (genus Eubacterium xylanophilum group id.14375) || id:ebi-a-GCST90017006	oral leukoplakia	Weighted median	10	0.0020861	0.0304456	0.945372
ebi-a-GCST90017006	Gut microbiota abundance (genus Eubacterium xylanophilum group id.14375) || id:ebi-a-GCST90017006	oral leukoplakia	Inverse variance weighted	10	-0.00502457	0.0240908	0.834785
ebi-a-GCST90017006	Gut microbiota abundance (genus Eubacterium xylanophilum group id.14375) || id:ebi-a-GCST90017006	oral leukoplakia	Simple mode	10	0.00216784	0.0503854	0.966621
ebi-a-GCST90017006	Gut microbiota abundance (genus Eubacterium xylanophilum group id.14375) || id:ebi-a-GCST90017006	oral leukoplakia	Weighted mode	10	-0.00225452	0.0466206	0.962486
ebi-a-GCST90017007	Gut microbiota abundance (genus Faecalibacterium id.2057) || id:ebi-a-GCST90017007	oral leukoplakia	MR Egger	10	-0.159821	0.0988445	0.144562
ebi-a-GCST90017007	Gut microbiota abundance (genus Faecalibacterium id.2057) || id:ebi-a-GCST90017007	oral leukoplakia	Weighted median	10	-0.00421642	0.0299959	0.888212
ebi-a-GCST90017007	Gut microbiota abundance (genus Faecalibacterium id.2057) || id:ebi-a-GCST90017007	oral leukoplakia	Inverse variance weighted	10	-0.01816	0.0243555	0.455896
ebi-a-GCST90017007	Gut microbiota abundance (genus Faecalibacterium id.2057) || id:ebi-a-GCST90017007	oral leukoplakia	Simple mode	10	0.0352416	0.0554015	0.540541
ebi-a-GCST90017007	Gut microbiota abundance (genus Faecalibacterium id.2057) || id:ebi-a-GCST90017007	oral leukoplakia	Weighted mode	10	0.0343249	0.0595242	0.578308
ebi-a-GCST90017008	Gut microbiota abundance (genus Family XIII AD3011 group id.11293) || id:ebi-a-GCST90017008	oral leukoplakia	MR Egger	10	0.00181881	0.119719	0.988251
ebi-a-GCST90017008	Gut microbiota abundance (genus Family XIII AD3011 group id.11293) || id:ebi-a-GCST90017008	oral leukoplakia	Weighted median	10	0.0457811	0.0321655	0.15465
ebi-a-GCST90017008	Gut microbiota abundance (genus Family XIII AD3011 group id.11293) || id:ebi-a-GCST90017008	oral leukoplakia	Inverse variance weighted	10	0.0194309	0.0262899	0.459845
ebi-a-GCST90017008	Gut microbiota abundance (genus Family XIII AD3011 group id.11293) || id:ebi-a-GCST90017008	oral leukoplakia	Simple mode	10	0.0497214	0.0517412	0.361675
ebi-a-GCST90017008	Gut microbiota abundance (genus Family XIII AD3011 group id.11293) || id:ebi-a-GCST90017008	oral leukoplakia	Weighted mode	10	0.0488432	0.0493368	0.348043
ebi-a-GCST90017009	Gut microbiota abundance (genus Family XIII UCG001 id.11294) || id:ebi-a-GCST90017009	oral leukoplakia	MR Egger	10	-0.157391	0.125371	0.244759
ebi-a-GCST90017009	Gut microbiota abundance (genus Family XIII UCG001 id.11294) || id:ebi-a-GCST90017009	oral leukoplakia	Weighted median	10	-0.0313041	0.0350486	0.371769
ebi-a-GCST90017009	Gut microbiota abundance (genus Family XIII UCG001 id.11294) || id:ebi-a-GCST90017009	oral leukoplakia	Inverse variance weighted	10	-0.0399656	0.029148	0.170335
ebi-a-GCST90017009	Gut microbiota abundance (genus Family XIII UCG001 id.11294) || id:ebi-a-GCST90017009	oral leukoplakia	Simple mode	10	-0.0154847	0.057306	0.793093
ebi-a-GCST90017009	Gut microbiota abundance (genus Family XIII UCG001 id.11294) || id:ebi-a-GCST90017009	oral leukoplakia	Weighted mode	10	-0.018937	0.0518215	0.723232
ebi-a-GCST90017010	Gut microbiota abundance (genus Flavonifractor id.2059) || id:ebi-a-GCST90017010	oral leukoplakia	MR Egger	10	-0.187338	0.13511	0.202989
ebi-a-GCST90017010	Gut microbiota abundance (genus Flavonifractor id.2059) || id:ebi-a-GCST90017010	oral leukoplakia	Weighted median	10	-0.0147556	0.0385485	0.701884
ebi-a-GCST90017010	Gut microbiota abundance (genus Flavonifractor id.2059) || id:ebi-a-GCST90017010	oral leukoplakia	Inverse variance weighted	10	-0.0163355	0.0325262	0.615509
ebi-a-GCST90017010	Gut microbiota abundance (genus Flavonifractor id.2059) || id:ebi-a-GCST90017010	oral leukoplakia	Simple mode	10	0.0145372	0.0701597	0.840465
ebi-a-GCST90017010	Gut microbiota abundance (genus Flavonifractor id.2059) || id:ebi-a-GCST90017010	oral leukoplakia	Weighted mode	10	0.0172221	0.0714319	0.814882
ebi-a-GCST90017011	Gut microbiota abundance (genus Fusicatenibacter id.11305) || id:ebi-a-GCST90017011	oral leukoplakia	MR Egger	10	-0.0886687	0.0922685	0.364701
ebi-a-GCST90017011	Gut microbiota abundance (genus Fusicatenibacter id.11305) || id:ebi-a-GCST90017011	oral leukoplakia	Weighted median	10	-0.00692375	0.0293802	0.813696
ebi-a-GCST90017011	Gut microbiota abundance (genus Fusicatenibacter id.11305) || id:ebi-a-GCST90017011	oral leukoplakia	Inverse variance weighted	10	-0.00557836	0.0212322	0.792758
ebi-a-GCST90017011	Gut microbiota abundance (genus Fusicatenibacter id.11305) || id:ebi-a-GCST90017011	oral leukoplakia	Simple mode	10	0.0439313	0.0487442	0.390929
ebi-a-GCST90017011	Gut microbiota abundance (genus Fusicatenibacter id.11305) || id:ebi-a-GCST90017011	oral leukoplakia	Weighted mode	10	-0.0245722	0.0470978	0.614456
ebi-a-GCST90017012	Gut microbiota abundance (genus Gordonibacter id.821) || id:ebi-a-GCST90017012	oral leukoplakia	MR Egger	10	-0.0825944	0.193629	0.680946
ebi-a-GCST90017012	Gut microbiota abundance (genus Gordonibacter id.821) || id:ebi-a-GCST90017012	oral leukoplakia	Weighted median	10	0.00988087	0.0589936	0.866984
ebi-a-GCST90017012	Gut microbiota abundance (genus Gordonibacter id.821) || id:ebi-a-GCST90017012	oral leukoplakia	Inverse variance weighted	10	0.036601	0.0453635	0.419759
ebi-a-GCST90017012	Gut microbiota abundance (genus Gordonibacter id.821) || id:ebi-a-GCST90017012	oral leukoplakia	Simple mode	10	-0.0120489	0.0982885	0.905128
ebi-a-GCST90017012	Gut microbiota abundance (genus Gordonibacter id.821) || id:ebi-a-GCST90017012	oral leukoplakia	Weighted mode	10	0.00144814	0.09097	0.987646
ebi-a-GCST90017013	Gut microbiota abundance (genus Haemophilus id.3698) || id:ebi-a-GCST90017013	oral leukoplakia	MR Egger	10	0.135214	0.126349	0.31577
ebi-a-GCST90017013	Gut microbiota abundance (genus Haemophilus id.3698) || id:ebi-a-GCST90017013	oral leukoplakia	Weighted median	10	-0.0131971	0.0381051	0.729091
ebi-a-GCST90017013	Gut microbiota abundance (genus Haemophilus id.3698) || id:ebi-a-GCST90017013	oral leukoplakia	Inverse variance weighted	10	0.0204878	0.0292248	0.483277
ebi-a-GCST90017013	Gut microbiota abundance (genus Haemophilus id.3698) || id:ebi-a-GCST90017013	oral leukoplakia	Simple mode	10	-0.0408468	0.0645347	0.542517
ebi-a-GCST90017013	Gut microbiota abundance (genus Haemophilus id.3698) || id:ebi-a-GCST90017013	oral leukoplakia	Weighted mode	10	-0.0383663	0.0637229	0.56198
ebi-a-GCST90017014	Gut microbiota abundance (genus Holdemanella id.11393) || id:ebi-a-GCST90017014	oral leukoplakia	MR Egger	10	0.0249464	0.169286	0.886492
ebi-a-GCST90017014	Gut microbiota abundance (genus Holdemanella id.11393) || id:ebi-a-GCST90017014	oral leukoplakia	Weighted median	10	0.0235946	0.0418875	0.57324
ebi-a-GCST90017014	Gut microbiota abundance (genus Holdemanella id.11393) || id:ebi-a-GCST90017014	oral leukoplakia	Inverse variance weighted	10	0.00600003	0.0372765	0.872125
ebi-a-GCST90017014	Gut microbiota abundance (genus Holdemanella id.11393) || id:ebi-a-GCST90017014	oral leukoplakia	Simple mode	10	0.027021	0.0604647	0.665515
ebi-a-GCST90017014	Gut microbiota abundance (genus Holdemanella id.11393) || id:ebi-a-GCST90017014	oral leukoplakia	Weighted mode	10	0.0199895	0.0576272	0.736656
ebi-a-GCST90017015	Gut microbiota abundance (genus Holdemania id.2157) || id:ebi-a-GCST90017015	oral leukoplakia	MR Egger	10	-0.187297	0.123966	0.169266
ebi-a-GCST90017015	Gut microbiota abundance (genus Holdemania id.2157) || id:ebi-a-GCST90017015	oral leukoplakia	Weighted median	10	-0.00454402	0.0380491	0.904939
ebi-a-GCST90017015	Gut microbiota abundance (genus Holdemania id.2157) || id:ebi-a-GCST90017015	oral leukoplakia	Inverse variance weighted	10	-0.0208295	0.0290393	0.473199
ebi-a-GCST90017015	Gut microbiota abundance (genus Holdemania id.2157) || id:ebi-a-GCST90017015	oral leukoplakia	Simple mode	10	0.0294782	0.0640466	0.656247
ebi-a-GCST90017015	Gut microbiota abundance (genus Holdemania id.2157) || id:ebi-a-GCST90017015	oral leukoplakia	Weighted mode	10	0.0253525	0.064459	0.703243
ebi-a-GCST90017016	Gut microbiota abundance (genus Howardella id.2000) || id:ebi-a-GCST90017016	oral leukoplakia	MR Egger	10	0.0620634	0.195323	0.758812
ebi-a-GCST90017016	Gut microbiota abundance (genus Howardella id.2000) || id:ebi-a-GCST90017016	oral leukoplakia	Weighted median	10	-0.0142573	0.0584461	0.807278
ebi-a-GCST90017016	Gut microbiota abundance (genus Howardella id.2000) || id:ebi-a-GCST90017016	oral leukoplakia	Inverse variance weighted	10	-0.0128291	0.0452568	0.776815
ebi-a-GCST90017016	Gut microbiota abundance (genus Howardella id.2000) || id:ebi-a-GCST90017016	oral leukoplakia	Simple mode	10	-0.0204992	0.0932519	0.830912
ebi-a-GCST90017016	Gut microbiota abundance (genus Howardella id.2000) || id:ebi-a-GCST90017016	oral leukoplakia	Weighted mode	10	-0.0204992	0.0975065	0.838168
ebi-a-GCST90017017	Gut microbiota abundance (genus Hungatella id.11306) || id:ebi-a-GCST90017017	oral leukoplakia	MR Egger	10	-0.39911	0.186059	0.0642675
ebi-a-GCST90017017	Gut microbiota abundance (genus Hungatella id.11306) || id:ebi-a-GCST90017017	oral leukoplakia	Weighted median	10	-0.0435889	0.0604868	0.471135
ebi-a-GCST90017017	Gut microbiota abundance (genus Hungatella id.11306) || id:ebi-a-GCST90017017	oral leukoplakia	Inverse variance weighted	10	-0.0384209	0.043255	0.37441
ebi-a-GCST90017017	Gut microbiota abundance (genus Hungatella id.11306) || id:ebi-a-GCST90017017	oral leukoplakia	Simple mode	10	-0.0630828	0.0954713	0.525322
ebi-a-GCST90017017	Gut microbiota abundance (genus Hungatella id.11306) || id:ebi-a-GCST90017017	oral leukoplakia	Weighted mode	10	-0.0820015	0.103099	0.446869
ebi-a-GCST90017018	Gut microbiota abundance (genus Intestinibacter id.11345) || id:ebi-a-GCST90017018	oral leukoplakia	MR Egger	10	0.0891132	0.108179	0.433948
ebi-a-GCST90017018	Gut microbiota abundance (genus Intestinibacter id.11345) || id:ebi-a-GCST90017018	oral leukoplakia	Weighted median	10	0.0565269	0.0342252	0.0986132
ebi-a-GCST90017018	Gut microbiota abundance (genus Intestinibacter id.11345) || id:ebi-a-GCST90017018	oral leukoplakia	Inverse variance weighted	10	0.0496885	0.0251226	0.047947
ebi-a-GCST90017018	Gut microbiota abundance (genus Intestinibacter id.11345) || id:ebi-a-GCST90017018	oral leukoplakia	Simple mode	10	0.0578817	0.0556855	0.325718
ebi-a-GCST90017018	Gut microbiota abundance (genus Intestinibacter id.11345) || id:ebi-a-GCST90017018	oral leukoplakia	Weighted mode	10	0.0587623	0.0553634	0.316162
ebi-a-GCST90017019	Gut microbiota abundance (genus Intestinimonas id.2062) || id:ebi-a-GCST90017019	oral leukoplakia	MR Egger	10	0.0243689	0.110585	0.831108
ebi-a-GCST90017019	Gut microbiota abundance (genus Intestinimonas id.2062) || id:ebi-a-GCST90017019	oral leukoplakia	Weighted median	10	-0.00441501	0.0330033	0.893581
ebi-a-GCST90017019	Gut microbiota abundance (genus Intestinimonas id.2062) || id:ebi-a-GCST90017019	oral leukoplakia	Inverse variance weighted	10	-0.0250461	0.0254052	0.324198
ebi-a-GCST90017019	Gut microbiota abundance (genus Intestinimonas id.2062) || id:ebi-a-GCST90017019	oral leukoplakia	Simple mode	10	0.00559018	0.0522958	0.917217
ebi-a-GCST90017019	Gut microbiota abundance (genus Intestinimonas id.2062) || id:ebi-a-GCST90017019	oral leukoplakia	Weighted mode	10	0.00418605	0.0491808	0.934033
ebi-a-GCST90017020	Gut microbiota abundance (genus Lachnoclostridium id.11308) || id:ebi-a-GCST90017020	oral leukoplakia	MR Egger	10	0.0187999	0.0898561	0.839504
ebi-a-GCST90017020	Gut microbiota abundance (genus Lachnoclostridium id.11308) || id:ebi-a-GCST90017020	oral leukoplakia	Weighted median	10	-0.00981233	0.0286111	0.731632
ebi-a-GCST90017020	Gut microbiota abundance (genus Lachnoclostridium id.11308) || id:ebi-a-GCST90017020	oral leukoplakia	Inverse variance weighted	10	-0.0315207	0.0208263	0.130151
ebi-a-GCST90017020	Gut microbiota abundance (genus Lachnoclostridium id.11308) || id:ebi-a-GCST90017020	oral leukoplakia	Simple mode	10	0.00540115	0.0448784	0.906849
ebi-a-GCST90017020	Gut microbiota abundance (genus Lachnoclostridium id.11308) || id:ebi-a-GCST90017020	oral leukoplakia	Weighted mode	10	0.00422099	0.0383226	0.914712
ebi-a-GCST90017021	Gut microbiota abundance (genus Lachnospiraceae FCS020 group id.11314) || id:ebi-a-GCST90017021	oral leukoplakia	MR Egger	10	-0.0714718	0.101904	0.502963
ebi-a-GCST90017021	Gut microbiota abundance (genus Lachnospiraceae FCS020 group id.11314) || id:ebi-a-GCST90017021	oral leukoplakia	Weighted median	10	0.0315905	0.0324412	0.330167
ebi-a-GCST90017021	Gut microbiota abundance (genus Lachnospiraceae FCS020 group id.11314) || id:ebi-a-GCST90017021	oral leukoplakia	Inverse variance weighted	10	0.0320827	0.0236841	0.175543
ebi-a-GCST90017021	Gut microbiota abundance (genus Lachnospiraceae FCS020 group id.11314) || id:ebi-a-GCST90017021	oral leukoplakia	Simple mode	10	0.0283868	0.0566978	0.628619
ebi-a-GCST90017021	Gut microbiota abundance (genus Lachnospiraceae FCS020 group id.11314) || id:ebi-a-GCST90017021	oral leukoplakia	Weighted mode	10	-0.00928906	0.0508475	0.859094
ebi-a-GCST90017022	Gut microbiota abundance (genus Lachnospiraceae NC2004 group id.11316) || id:ebi-a-GCST90017022	oral leukoplakia	MR Egger	10	-0.0574274	0.161562	0.731442
ebi-a-GCST90017022	Gut microbiota abundance (genus Lachnospiraceae NC2004 group id.11316) || id:ebi-a-GCST90017022	oral leukoplakia	Weighted median	10	0.0147197	0.0498336	0.767706
ebi-a-GCST90017022	Gut microbiota abundance (genus Lachnospiraceae NC2004 group id.11316) || id:ebi-a-GCST90017022	oral leukoplakia	Inverse variance weighted	10	0.0287527	0.0356016	0.419308
ebi-a-GCST90017022	Gut microbiota abundance (genus Lachnospiraceae NC2004 group id.11316) || id:ebi-a-GCST90017022	oral leukoplakia	Simple mode	10	0.0750053	0.0837819	0.393969
ebi-a-GCST90017022	Gut microbiota abundance (genus Lachnospiraceae NC2004 group id.11316) || id:ebi-a-GCST90017022	oral leukoplakia	Weighted mode	10	0.0317715	0.0794187	0.698448
ebi-a-GCST90017023	Gut microbiota abundance (genus Lachnospiraceae ND3007 group id.11317) || id:ebi-a-GCST90017023	oral leukoplakia	MR Egger	10	-0.0476482	0.112143	0.682117
ebi-a-GCST90017023	Gut microbiota abundance (genus Lachnospiraceae ND3007 group id.11317) || id:ebi-a-GCST90017023	oral leukoplakia	Weighted median	10	-0.0120864	0.0326254	0.711039
ebi-a-GCST90017023	Gut microbiota abundance (genus Lachnospiraceae ND3007 group id.11317) || id:ebi-a-GCST90017023	oral leukoplakia	Inverse variance weighted	10	0.0030605	0.0247616	0.901633
ebi-a-GCST90017023	Gut microbiota abundance (genus Lachnospiraceae ND3007 group id.11317) || id:ebi-a-GCST90017023	oral leukoplakia	Simple mode	10	-0.0171405	0.0543428	0.759638
ebi-a-GCST90017023	Gut microbiota abundance (genus Lachnospiraceae ND3007 group id.11317) || id:ebi-a-GCST90017023	oral leukoplakia	Weighted mode	10	-0.0202072	0.0492231	0.691025
ebi-a-GCST90017024	Gut microbiota abundance (genus Lachnospiraceae NK4A136 group id.11319) || id:ebi-a-GCST90017024	oral leukoplakia	MR Egger	10	-0.0794686	0.0915002	0.410413
ebi-a-GCST90017024	Gut microbiota abundance (genus Lachnospiraceae NK4A136 group id.11319) || id:ebi-a-GCST90017024	oral leukoplakia	Weighted median	10	-0.0190521	0.0270427	0.48111
ebi-a-GCST90017024	Gut microbiota abundance (genus Lachnospiraceae NK4A136 group id.11319) || id:ebi-a-GCST90017024	oral leukoplakia	Inverse variance weighted	10	-0.0223477	0.0212392	0.29271
ebi-a-GCST90017024	Gut microbiota abundance (genus Lachnospiraceae NK4A136 group id.11319) || id:ebi-a-GCST90017024	oral leukoplakia	Simple mode	10	-0.0206391	0.0462033	0.665645
ebi-a-GCST90017024	Gut microbiota abundance (genus Lachnospiraceae NK4A136 group id.11319) || id:ebi-a-GCST90017024	oral leukoplakia	Weighted mode	10	-0.0240919	0.04463	0.602423
ebi-a-GCST90017025	Gut microbiota abundance (genus Lachnospiraceae UCG001 id.11321) || id:ebi-a-GCST90017025	oral leukoplakia	MR Egger	10	0.014498	0.130089	0.914007
ebi-a-GCST90017025	Gut microbiota abundance (genus Lachnospiraceae UCG001 id.11321) || id:ebi-a-GCST90017025	oral leukoplakia	Weighted median	10	-0.0109361	0.0383995	0.7758
ebi-a-GCST90017025	Gut microbiota abundance (genus Lachnospiraceae UCG001 id.11321) || id:ebi-a-GCST90017025	oral leukoplakia	Inverse variance weighted	10	-0.0289237	0.0289507	0.317762
ebi-a-GCST90017025	Gut microbiota abundance (genus Lachnospiraceae UCG001 id.11321) || id:ebi-a-GCST90017025	oral leukoplakia	Simple mode	10	0.00577078	0.0620331	0.92792
ebi-a-GCST90017025	Gut microbiota abundance (genus Lachnospiraceae UCG001 id.11321) || id:ebi-a-GCST90017025	oral leukoplakia	Weighted mode	10	0.00459395	0.0555966	0.935954
ebi-a-GCST90017026	Gut microbiota abundance (genus Lachnospiraceae UCG004 id.11324) || id:ebi-a-GCST90017026	oral leukoplakia	MR Egger	10	-0.111058	0.100447	0.301021
ebi-a-GCST90017026	Gut microbiota abundance (genus Lachnospiraceae UCG004 id.11324) || id:ebi-a-GCST90017026	oral leukoplakia	Weighted median	10	-0.0524906	0.0307529	0.0878501
ebi-a-GCST90017026	Gut microbiota abundance (genus Lachnospiraceae UCG004 id.11324) || id:ebi-a-GCST90017026	oral leukoplakia	Inverse variance weighted	10	-0.0504677	0.0232334	0.0298404
ebi-a-GCST90017026	Gut microbiota abundance (genus Lachnospiraceae UCG004 id.11324) || id:ebi-a-GCST90017026	oral leukoplakia	Simple mode	10	-0.0506178	0.0541583	0.374377
ebi-a-GCST90017026	Gut microbiota abundance (genus Lachnospiraceae UCG004 id.11324) || id:ebi-a-GCST90017026	oral leukoplakia	Weighted mode	10	-0.0534721	0.0555623	0.361001
ebi-a-GCST90017027	Gut microbiota abundance (genus Lachnospiraceae UCG008 id.11328) || id:ebi-a-GCST90017027	oral leukoplakia	MR Egger	10	-0.117552	0.164616	0.495471
ebi-a-GCST90017027	Gut microbiota abundance (genus Lachnospiraceae UCG008 id.11328) || id:ebi-a-GCST90017027	oral leukoplakia	Weighted median	10	-0.00145535	0.0478153	0.975719
ebi-a-GCST90017027	Gut microbiota abundance (genus Lachnospiraceae UCG008 id.11328) || id:ebi-a-GCST90017027	oral leukoplakia	Inverse variance weighted	10	0.040535	0.0374025	0.278475
ebi-a-GCST90017027	Gut microbiota abundance (genus Lachnospiraceae UCG008 id.11328) || id:ebi-a-GCST90017027	oral leukoplakia	Simple mode	10	-0.0180247	0.0762572	0.81844
ebi-a-GCST90017027	Gut microbiota abundance (genus Lachnospiraceae UCG008 id.11328) || id:ebi-a-GCST90017027	oral leukoplakia	Weighted mode	10	-0.0180247	0.0726819	0.809705
ebi-a-GCST90017028	Gut microbiota abundance (genus Lachnospiraceae UCG010 id.11330) || id:ebi-a-GCST90017028	oral leukoplakia	MR Egger	10	0.0905384	0.104791	0.412746
ebi-a-GCST90017028	Gut microbiota abundance (genus Lachnospiraceae UCG010 id.11330) || id:ebi-a-GCST90017028	oral leukoplakia	Weighted median	10	0.0532017	0.0314298	0.0905095
ebi-a-GCST90017028	Gut microbiota abundance (genus Lachnospiraceae UCG010 id.11330) || id:ebi-a-GCST90017028	oral leukoplakia	Inverse variance weighted	10	0.044049	0.0242848	0.0697006
ebi-a-GCST90017028	Gut microbiota abundance (genus Lachnospiraceae UCG010 id.11330) || id:ebi-a-GCST90017028	oral leukoplakia	Simple mode	10	0.0674694	0.0546713	0.248422
ebi-a-GCST90017028	Gut microbiota abundance (genus Lachnospiraceae UCG010 id.11330) || id:ebi-a-GCST90017028	oral leukoplakia	Weighted mode	10	0.0689013	0.0545705	0.238461
ebi-a-GCST90017029	Gut microbiota abundance (genus Lachnospira id.2004) || id:ebi-a-GCST90017029	oral leukoplakia	Wald ratio	1	-0.0156151	0.0560135	0.780419
ebi-a-GCST90017030	Gut microbiota abundance (genus Lactobacillus id.1837) || id:ebi-a-GCST90017030	oral leukoplakia	MR Egger	10	0.367185	0.144995	0.0351244
ebi-a-GCST90017030	Gut microbiota abundance (genus Lactobacillus id.1837) || id:ebi-a-GCST90017030	oral leukoplakia	Weighted median	10	0.0297435	0.0471684	0.528314
ebi-a-GCST90017030	Gut microbiota abundance (genus Lactobacillus id.1837) || id:ebi-a-GCST90017030	oral leukoplakia	Inverse variance weighted	10	0.0454823	0.0357154	0.202854
ebi-a-GCST90017030	Gut microbiota abundance (genus Lactobacillus id.1837) || id:ebi-a-GCST90017030	oral leukoplakia	Simple mode	10	0.0258768	0.0853756	0.768707
ebi-a-GCST90017030	Gut microbiota abundance (genus Lactobacillus id.1837) || id:ebi-a-GCST90017030	oral leukoplakia	Weighted mode	10	0.0268847	0.0757172	0.730718
ebi-a-GCST90017031	Gut microbiota abundance (genus Lactococcus id.1851) || id:ebi-a-GCST90017031	oral leukoplakia	MR Egger	10	-0.0182682	0.189979	0.925759
ebi-a-GCST90017031	Gut microbiota abundance (genus Lactococcus id.1851) || id:ebi-a-GCST90017031	oral leukoplakia	Weighted median	10	-0.0375174	0.0593746	0.527468
ebi-a-GCST90017031	Gut microbiota abundance (genus Lactococcus id.1851) || id:ebi-a-GCST90017031	oral leukoplakia	Inverse variance weighted	10	-0.0327535	0.0440229	0.456871
ebi-a-GCST90017031	Gut microbiota abundance (genus Lactococcus id.1851) || id:ebi-a-GCST90017031	oral leukoplakia	Simple mode	10	-0.0603852	0.094468	0.538611
ebi-a-GCST90017031	Gut microbiota abundance (genus Lactococcus id.1851) || id:ebi-a-GCST90017031	oral leukoplakia	Weighted mode	10	-0.0355302	0.0872242	0.693274
ebi-a-GCST90017032	Gut microbiota abundance (genus Marvinbryantia id.2005) || id:ebi-a-GCST90017032	oral leukoplakia	MR Egger	10	-0.0683098	0.108799	0.5476
ebi-a-GCST90017032	Gut microbiota abundance (genus Marvinbryantia id.2005) || id:ebi-a-GCST90017032	oral leukoplakia	Weighted median	10	0.0284954	0.0334444	0.394201
ebi-a-GCST90017032	Gut microbiota abundance (genus Marvinbryantia id.2005) || id:ebi-a-GCST90017032	oral leukoplakia	Inverse variance weighted	10	0.0249438	0.0254041	0.32616
ebi-a-GCST90017032	Gut microbiota abundance (genus Marvinbryantia id.2005) || id:ebi-a-GCST90017032	oral leukoplakia	Simple mode	10	0.0682316	0.0520275	0.222173
ebi-a-GCST90017032	Gut microbiota abundance (genus Marvinbryantia id.2005) || id:ebi-a-GCST90017032	oral leukoplakia	Weighted mode	10	0.0613997	0.0534936	0.280647
ebi-a-GCST90017033	Gut microbiota abundance (genus Methanobrevibacter id.123) || id:ebi-a-GCST90017033	oral leukoplakia	MR Egger	10	-0.526143	0.207429	0.0349002
ebi-a-GCST90017033	Gut microbiota abundance (genus Methanobrevibacter id.123) || id:ebi-a-GCST90017033	oral leukoplakia	Weighted median	10	0.0471627	0.0652488	0.469795
ebi-a-GCST90017033	Gut microbiota abundance (genus Methanobrevibacter id.123) || id:ebi-a-GCST90017033	oral leukoplakia	Inverse variance weighted	10	0.0175694	0.0545155	0.747238
ebi-a-GCST90017033	Gut microbiota abundance (genus Methanobrevibacter id.123) || id:ebi-a-GCST90017033	oral leukoplakia	Simple mode	10	0.0435436	0.106369	0.691843
ebi-a-GCST90017033	Gut microbiota abundance (genus Methanobrevibacter id.123) || id:ebi-a-GCST90017033	oral leukoplakia	Weighted mode	10	0.037442	0.108039	0.736887
ebi-a-GCST90017034	Gut microbiota abundance (genus Odoribacter id.952) || id:ebi-a-GCST90017034	oral leukoplakia	MR Egger	10	-0.115962	0.135309	0.416368
ebi-a-GCST90017034	Gut microbiota abundance (genus Odoribacter id.952) || id:ebi-a-GCST90017034	oral leukoplakia	Weighted median	10	-0.0432746	0.0320013	0.176287
ebi-a-GCST90017034	Gut microbiota abundance (genus Odoribacter id.952) || id:ebi-a-GCST90017034	oral leukoplakia	Inverse variance weighted	10	-0.0336679	0.030503	0.269698
ebi-a-GCST90017034	Gut microbiota abundance (genus Odoribacter id.952) || id:ebi-a-GCST90017034	oral leukoplakia	Simple mode	10	-0.0485915	0.056739	0.413994
ebi-a-GCST90017034	Gut microbiota abundance (genus Odoribacter id.952) || id:ebi-a-GCST90017034	oral leukoplakia	Weighted mode	10	-0.0485915	0.052343	0.377462
ebi-a-GCST90017035	Gut microbiota abundance (genus Olsenella id.822) || id:ebi-a-GCST90017035	oral leukoplakia	MR Egger	10	-0.111479	0.238413	0.652551
ebi-a-GCST90017035	Gut microbiota abundance (genus Olsenella id.822) || id:ebi-a-GCST90017035	oral leukoplakia	Weighted median	10	-0.0363963	0.0605992	0.548102
ebi-a-GCST90017035	Gut microbiota abundance (genus Olsenella id.822) || id:ebi-a-GCST90017035	oral leukoplakia	Inverse variance weighted	10	0.0233346	0.0546347	0.669305
ebi-a-GCST90017035	Gut microbiota abundance (genus Olsenella id.822) || id:ebi-a-GCST90017035	oral leukoplakia	Simple mode	10	-0.0425532	0.0867823	0.635623
ebi-a-GCST90017035	Gut microbiota abundance (genus Olsenella id.822) || id:ebi-a-GCST90017035	oral leukoplakia	Weighted mode	10	-0.040547	0.0794872	0.62225
ebi-a-GCST90017036	Gut microbiota abundance (genus Oscillibacter id.2063) || id:ebi-a-GCST90017036	oral leukoplakia	MR Egger	10	-0.0156917	0.159359	0.923983
[truncated: 354 more rows]

## Sheet: Table S6
Table S6 Casual effects of MR analysis between inflammatory factors and oral leukoplakia
[truncated: 456 more rows]

[truncated: 5 more sheets: Table S7, Table S8, Table S9, Table S10, Table S11]
